# Supplementary material for: Genetic and clinical landscape of breast cancers with germline BRCA1/2 variants
Source: Commun Biol. 2020 Oct 16;3:578. doi: 10.1038/s42003-020-01301-9 (PMC7567851; doi:10.1038/s42003-020-01301-9)
Supplement: Supplementary file 3 — Supplementary Data 1 [file 42003_2020_1301_MOESM3_ESM.xlsx]

## Sheet: Figure1b
Sample	Germline mutation	Age
KU015	ATM	50
KU044	ATM	68
KU681	ATM	69
KU001	BRCA1	27
KU047	BRCA1	28
KU646	BRCA1	30
KU046	BRCA1	31
KU024	BRCA1	35
KU640	BRCA1	36
KU009	BRCA1	37
KU085	BRCA1	43
KU672	BRCA1	53
KU030	BRCA1	54
KU031	BRCA1	56
KU016	BRCA1	59
KU648	BRCA1	64
KU045	BRCA1	67
KU014	BRCA1	68
KU087	BRCA2	28
KU683	BRCA2	29
KU675	BRCA2	31
KU032	BRCA2	31
KU023	BRCA2	32
KU037	BRCA2	33
KU089	BRCA2	34
KU006	BRCA2	35
KU651	BRCA2	37
KU021	BRCA2	39
KU090	BRCA2	40
KU011	BRCA2	40
KU022	BRCA2	42
KU664	BRCA2	43
KU083	BRCA2	43
KU668	BRCA2	43
KU010	BRCA2	43
KU649	BRCA2	44
KU665	BRCA2	44
KU670	BRCA2	44
KU658	BRCA2	45
KU005	BRCA2	45
KU007	BRCA2	45
KU038	BRCA2	45
KU002	BRCA2	46
KU025	BRCA2	47
KU026	BRCA2	47
KU035	BRCA2	47
KU642	BRCA2	48
KU084	BRCA2	50
KU645	BRCA2	56
KU086	BRCA2	56
KU043	BRCA2	56
KU655	BRCA2	57
KU036	BRCA2	57
KU654	BRCA2	58
KU682	BRCA2	58
KU650	BRCA2	59
KU653	BRCA2	59
KU012	BRCA2	59
KU028	BRCA2	59
KU673	BRCA2	60
KU644	BRCA2	61
KU647	BRCA2	61
KU652	BRCA2	61
KU019	BRCA2	62
KU027	BRCA2	62
KU034	BRCA2	62
KU041	BRCA2	62
KU643	BRCA2	64
KU088	BRCA2	67
KU042	BRCA2	67
KU676	BRCA2	68
KU671	BRCA2	69
KU017	BRCA2	69
KU033	BRCA2	73
KU659	BRCA2	74
KU661	BRCA2	76
KU667	BRCA2	76
KU013	BRCA2	78
KU091	BRCA2	79
KU003	BRCA2	86
KU029	CHEK2	27
KU666	CHEK2	54
KU004	CHEK2	60
KU399	Germline mutation (-)	26
KU224	Germline mutation (-)	27
KU860	Germline mutation (-)	28
KU324	Germline mutation (-)	28
KU513	Germline mutation (-)	28
KU300	Germline mutation (-)	29
KU604	Germline mutation (-)	29
KU392	Germline mutation (-)	30
KU469	Germline mutation (-)	30
KU1031	Germline mutation (-)	31
KU1425	Germline mutation (-)	31
KU1580	Germline mutation (-)	31
KU228	Germline mutation (-)	31
KU1956	Germline mutation (-)	32
KU175	Germline mutation (-)	32
KU900	Germline mutation (-)	33
KU1736	Germline mutation (-)	33
KU1896	Germline mutation (-)	33
KU528	Germline mutation (-)	33
KU544	Germline mutation (-)	33
KU880	Germline mutation (-)	34
KU1020	Germline mutation (-)	34
KU1044	Germline mutation (-)	34
KU1232	Germline mutation (-)	34
KU1389	Germline mutation (-)	34
KU1898	Germline mutation (-)	34
KU299	Germline mutation (-)	34
KU517	Germline mutation (-)	34
KU754	Germline mutation (-)	35
KU1148	Germline mutation (-)	35
KU1758	Germline mutation (-)	35
KU1837	Germline mutation (-)	35
KU1946	Germline mutation (-)	35
KU292	Germline mutation (-)	35
KU416	Germline mutation (-)	35
KU582	Germline mutation (-)	35
KU950	Germline mutation (-)	36
KU1021	Germline mutation (-)	36
KU1041	Germline mutation (-)	36
KU1110	Germline mutation (-)	36
KU1569	Germline mutation (-)	36
KU1570	Germline mutation (-)	36
KU1717	Germline mutation (-)	36
KU058	Germline mutation (-)	36
KU282	Germline mutation (-)	36
KU422	Germline mutation (-)	36
KU428	Germline mutation (-)	36
KU506	Germline mutation (-)	36
KU572	Germline mutation (-)	36
KU575	Germline mutation (-)	36
KU694	Germline mutation (-)	37
KU1088	Germline mutation (-)	37
KU1182	Germline mutation (-)	37
KU1384	Germline mutation (-)	37
KU1654	Germline mutation (-)	37
KU1705	Germline mutation (-)	37
KU231	Germline mutation (-)	37
KU285	Germline mutation (-)	37
KU461	Germline mutation (-)	37
KU629	Germline mutation (-)	37
KU837	Germline mutation (-)	38
KU896	Germline mutation (-)	38
KU984	Germline mutation (-)	38
KU991	Germline mutation (-)	38
KU1398	Germline mutation (-)	38
KU1562	Germline mutation (-)	38
KU1692	Germline mutation (-)	38
KU1799	Germline mutation (-)	38
KU118	Germline mutation (-)	38
KU356	Germline mutation (-)	38
KU405	Germline mutation (-)	38
KU444	Germline mutation (-)	38
KU892	Germline mutation (-)	39
KU1308	Germline mutation (-)	39
KU1615	Germline mutation (-)	39
KU1676	Germline mutation (-)	39
KU1728	Germline mutation (-)	39
KU1767	Germline mutation (-)	39
KU1770	Germline mutation (-)	39
KU1878	Germline mutation (-)	39
KU1908	Germline mutation (-)	39
KU1914	Germline mutation (-)	39
KU168	Germline mutation (-)	39
KU200	Germline mutation (-)	39
KU252	Germline mutation (-)	39
KU508	Germline mutation (-)	39
KU542	Germline mutation (-)	39
KU548	Germline mutation (-)	39
KU595	Germline mutation (-)	39
KU618	Germline mutation (-)	39
KU636	Germline mutation (-)	39
KU811	Germline mutation (-)	40
KU859	Germline mutation (-)	40
KU891	Germline mutation (-)	40
KU913	Germline mutation (-)	40
KU964	Germline mutation (-)	40
KU1156	Germline mutation (-)	40
KU1177	Germline mutation (-)	40
KU1205	Germline mutation (-)	40
KU1206	Germline mutation (-)	40
KU1404	Germline mutation (-)	40
KU1423	Germline mutation (-)	40
KU1428	Germline mutation (-)	40
KU1468	Germline mutation (-)	40
KU1530	Germline mutation (-)	40
KU1610	Germline mutation (-)	40
KU1611	Germline mutation (-)	40
KU1659	Germline mutation (-)	40
KU1716	Germline mutation (-)	40
KU1730	Germline mutation (-)	40
KU1741	Germline mutation (-)	40
KU1844	Germline mutation (-)	40
KU1974	Germline mutation (-)	40
KU253	Germline mutation (-)	40
KU313	Germline mutation (-)	40
KU320	Germline mutation (-)	40
KU342	Germline mutation (-)	40
KU387	Germline mutation (-)	40
KU430	Germline mutation (-)	40
KU485	Germline mutation (-)	40
KU525	Germline mutation (-)	40
KU724	Germline mutation (-)	41
KU755	Germline mutation (-)	41
KU785	Germline mutation (-)	41
KU793	Germline mutation (-)	41
KU813	Germline mutation (-)	41
KU927	Germline mutation (-)	41
KU1195	Germline mutation (-)	41
KU1313	Germline mutation (-)	41
KU1385	Germline mutation (-)	41
KU1418	Germline mutation (-)	41
KU689	Germline mutation (-)	41
KU1667	Germline mutation (-)	41
KU1690	Germline mutation (-)	41
KU1708	Germline mutation (-)	41
KU1759	Germline mutation (-)	41
KU1791	Germline mutation (-)	41
KU1816	Germline mutation (-)	41
KU1817	Germline mutation (-)	41
KU108	Germline mutation (-)	41
KU218	Germline mutation (-)	41
KU234	Germline mutation (-)	41
KU269	Germline mutation (-)	41
KU312	Germline mutation (-)	41
KU368	Germline mutation (-)	41
KU434	Germline mutation (-)	41
KU487	Germline mutation (-)	41
KU514	Germline mutation (-)	41
KU583	Germline mutation (-)	41
KU591	Germline mutation (-)	41
KU600	Germline mutation (-)	41
KU608	Germline mutation (-)	41
KU625	Germline mutation (-)	41
KU771	Germline mutation (-)	42
KU808	Germline mutation (-)	42
KU836	Germline mutation (-)	42
KU939	Germline mutation (-)	42
KU1001	Germline mutation (-)	42
KU1112	Germline mutation (-)	42
KU1209	Germline mutation (-)	42
KU1268	Germline mutation (-)	42
KU1283	Germline mutation (-)	42
KU1346	Germline mutation (-)	42
KU1414	Germline mutation (-)	42
KU1502	Germline mutation (-)	42
KU1505	Germline mutation (-)	42
KU1536	Germline mutation (-)	42
KU1564	Germline mutation (-)	42
KU1752	Germline mutation (-)	42
KU1765	Germline mutation (-)	42
KU1845	Germline mutation (-)	42
KU1963	Germline mutation (-)	42
KU132	Germline mutation (-)	42
KU145	Germline mutation (-)	42
KU195	Germline mutation (-)	42
KU207	Germline mutation (-)	42
KU397	Germline mutation (-)	42
KU403	Germline mutation (-)	42
KU474	Germline mutation (-)	42
KU477	Germline mutation (-)	42
KU599	Germline mutation (-)	42
KU615	Germline mutation (-)	42
KU623	Germline mutation (-)	42
KU767	Germline mutation (-)	43
KU954	Germline mutation (-)	43
KU1058	Germline mutation (-)	43
KU1200	Germline mutation (-)	43
KU1202	Germline mutation (-)	43
KU1235	Germline mutation (-)	43
KU1237	Germline mutation (-)	43
KU1255	Germline mutation (-)	43
KU1340	Germline mutation (-)	43
KU1443	Germline mutation (-)	43
KU1514	Germline mutation (-)	43
KU1577	Germline mutation (-)	43
KU1587	Germline mutation (-)	43
KU1600	Germline mutation (-)	43
KU1608	Germline mutation (-)	43
KU1618	Germline mutation (-)	43
KU1636	Germline mutation (-)	43
KU1693	Germline mutation (-)	43
KU1763	Germline mutation (-)	43
KU1781	Germline mutation (-)	43
KU1977	Germline mutation (-)	43
KU1984	Germline mutation (-)	43
KU133	Germline mutation (-)	43
KU153	Germline mutation (-)	43
KU156	Germline mutation (-)	43
KU159	Germline mutation (-)	43
KU254	Germline mutation (-)	43
KU350	Germline mutation (-)	43
KU367	Germline mutation (-)	43
KU390	Germline mutation (-)	43
KU433	Germline mutation (-)	43
KU620	Germline mutation (-)	43
KU708	Germline mutation (-)	44
KU713	Germline mutation (-)	44
KU737	Germline mutation (-)	44
KU738	Germline mutation (-)	44
KU820	Germline mutation (-)	44
KU842	Germline mutation (-)	44
KU851	Germline mutation (-)	44
KU909	Germline mutation (-)	44
KU960	Germline mutation (-)	44
KU980	Germline mutation (-)	44
KU1060	Germline mutation (-)	44
KU1098	Germline mutation (-)	44
KU1106	Germline mutation (-)	44
KU1136	Germline mutation (-)	44
KU1236	Germline mutation (-)	44
KU1256	Germline mutation (-)	44
KU1272	Germline mutation (-)	44
KU1274	Germline mutation (-)	44
KU1324	Germline mutation (-)	44
KU1463	Germline mutation (-)	44
KU1509	Germline mutation (-)	44
KU1548	Germline mutation (-)	44
KU1566	Germline mutation (-)	44
KU1586	Germline mutation (-)	44
KU1593	Germline mutation (-)	44
KU1628	Germline mutation (-)	44
KU1653	Germline mutation (-)	44
KU1724	Germline mutation (-)	44
KU1779	Germline mutation (-)	44
KU1803	Germline mutation (-)	44
KU1814	Germline mutation (-)	44
KU1815	Germline mutation (-)	44
KU1841	Germline mutation (-)	44
KU1879	Germline mutation (-)	44
KU127	Germline mutation (-)	44
KU163	Germline mutation (-)	44
KU080	Germline mutation (-)	44
KU082	Germline mutation (-)	44
KU241	Germline mutation (-)	44
KU297	Germline mutation (-)	44
KU311	Germline mutation (-)	44
KU326	Germline mutation (-)	44
KU339	Germline mutation (-)	44
KU365	Germline mutation (-)	44
KU425	Germline mutation (-)	44
KU442	Germline mutation (-)	44
KU449	Germline mutation (-)	44
KU459	Germline mutation (-)	44
KU466	Germline mutation (-)	44
KU519	Germline mutation (-)	44
KU527	Germline mutation (-)	44
KU541	Germline mutation (-)	44
KU562	Germline mutation (-)	44
KU594	Germline mutation (-)	44
KU597	Germline mutation (-)	44
KU719	Germline mutation (-)	45
KU723	Germline mutation (-)	45
KU743	Germline mutation (-)	45
KU756	Germline mutation (-)	45
KU809	Germline mutation (-)	45
KU817	Germline mutation (-)	45
KU822	Germline mutation (-)	45
KU870	Germline mutation (-)	45
KU932	Germline mutation (-)	45
KU936	Germline mutation (-)	45
KU971	Germline mutation (-)	45
KU1047	Germline mutation (-)	45
KU1096	Germline mutation (-)	45
KU1147	Germline mutation (-)	45
KU1154	Germline mutation (-)	45
KU1166	Germline mutation (-)	45
KU1170	Germline mutation (-)	45
KU1279	Germline mutation (-)	45
KU1341	Germline mutation (-)	45
KU1342	Germline mutation (-)	45
KU1383	Germline mutation (-)	45
KU1439	Germline mutation (-)	45
KU1447	Germline mutation (-)	45
KU1549	Germline mutation (-)	45
KU1617	Germline mutation (-)	45
KU1630	Germline mutation (-)	45
KU1679	Germline mutation (-)	45
KU1682	Germline mutation (-)	45
KU1714	Germline mutation (-)	45
KU1748	Germline mutation (-)	45
KU1764	Germline mutation (-)	45
KU1806	Germline mutation (-)	45
KU693	Germline mutation (-)	45
KU1819	Germline mutation (-)	45
KU1828	Germline mutation (-)	45
KU1832	Germline mutation (-)	45
KU1930	Germline mutation (-)	45
KU1931	Germline mutation (-)	45
KU1939	Germline mutation (-)	45
KU1965	Germline mutation (-)	45
KU097	Germline mutation (-)	45
KU106	Germline mutation (-)	45
KU078	Germline mutation (-)	45
KU171	Germline mutation (-)	45
KU186	Germline mutation (-)	45
KU199	Germline mutation (-)	45
KU067	Germline mutation (-)	45
KU243	Germline mutation (-)	45
KU265	Germline mutation (-)	45
KU341	Germline mutation (-)	45
KU362	Germline mutation (-)	45
KU458	Germline mutation (-)	45
KU494	Germline mutation (-)	45
KU543	Germline mutation (-)	45
KU577	Germline mutation (-)	45
KU622	Germline mutation (-)	45
KU632	Germline mutation (-)	45
KU747	Germline mutation (-)	46
KU765	Germline mutation (-)	46
KU686	Germline mutation (-)	46
KU884	Germline mutation (-)	46
KU890	Germline mutation (-)	46
KU917	Germline mutation (-)	46
KU923	Germline mutation (-)	46
KU940	Germline mutation (-)	46
KU963	Germline mutation (-)	46
KU989	Germline mutation (-)	46
KU990	Germline mutation (-)	46
KU1014	Germline mutation (-)	46
KU1032	Germline mutation (-)	46
KU1037	Germline mutation (-)	46
KU1064	Germline mutation (-)	46
KU1072	Germline mutation (-)	46
KU1123	Germline mutation (-)	46
KU1140	Germline mutation (-)	46
KU1144	Germline mutation (-)	46
KU1215	Germline mutation (-)	46
KU1269	Germline mutation (-)	46
KU1331	Germline mutation (-)	46
KU1400	Germline mutation (-)	46
KU1415	Germline mutation (-)	46
KU1434	Germline mutation (-)	46
KU1467	Germline mutation (-)	46
KU1535	Germline mutation (-)	46
KU1546	Germline mutation (-)	46
KU1606	Germline mutation (-)	46
KU1649	Germline mutation (-)	46
KU1660	Germline mutation (-)	46
KU1685	Germline mutation (-)	46
KU1689	Germline mutation (-)	46
KU1691	Germline mutation (-)	46
KU1786	Germline mutation (-)	46
KU1847	Germline mutation (-)	46
KU1888	Germline mutation (-)	46
KU1893	Germline mutation (-)	46
KU1904	Germline mutation (-)	46
KU1941	Germline mutation (-)	46
KU1967	Germline mutation (-)	46
KU1970	Germline mutation (-)	46
KU1985	Germline mutation (-)	46
KU095	Germline mutation (-)	46
KU098	Germline mutation (-)	46
KU103	Germline mutation (-)	46
KU057	Germline mutation (-)	46
KU147	Germline mutation (-)	46
KU226	Germline mutation (-)	46
KU276	Germline mutation (-)	46
KU336	Germline mutation (-)	46
KU344	Germline mutation (-)	46
KU393	Germline mutation (-)	46
KU410	Germline mutation (-)	46
KU413	Germline mutation (-)	46
KU504	Germline mutation (-)	46
KU596	Germline mutation (-)	46
KU631	Germline mutation (-)	46
KU696	Germline mutation (-)	47
KU709	Germline mutation (-)	47
KU807	Germline mutation (-)	47
KU838	Germline mutation (-)	47
KU843	Germline mutation (-)	47
KU865	Germline mutation (-)	47
KU868	Germline mutation (-)	47
KU879	Germline mutation (-)	47
KU883	Germline mutation (-)	47
KU894	Germline mutation (-)	47
KU931	Germline mutation (-)	47
KU972	Germline mutation (-)	47
KU1016	Germline mutation (-)	47
KU1043	Germline mutation (-)	47
KU1073	Germline mutation (-)	47
KU1109	Germline mutation (-)	47
KU1138	Germline mutation (-)	47
KU1141	Germline mutation (-)	47
KU1172	Germline mutation (-)	47
KU1175	Germline mutation (-)	47
KU1183	Germline mutation (-)	47
KU1184	Germline mutation (-)	47
KU1204	Germline mutation (-)	47
KU1226	Germline mutation (-)	47
KU1284	Germline mutation (-)	47
KU1290	Germline mutation (-)	47
KU1320	Germline mutation (-)	47
KU1349	Germline mutation (-)	47
KU1354	Germline mutation (-)	47
KU1597	Germline mutation (-)	47
KU1616	Germline mutation (-)	47
KU1629	Germline mutation (-)	47
KU1722	Germline mutation (-)	47
KU1954	Germline mutation (-)	47
KU1980	Germline mutation (-)	47
KU121	Germline mutation (-)	47
KU183	Germline mutation (-)	47
KU221	Germline mutation (-)	47
KU304	Germline mutation (-)	47
KU358	Germline mutation (-)	47
KU408	Germline mutation (-)	47
KU417	Germline mutation (-)	47
KU479	Germline mutation (-)	47
KU496	Germline mutation (-)	47
KU520	Germline mutation (-)	47
KU526	Germline mutation (-)	47
KU529	Germline mutation (-)	47
KU585	Germline mutation (-)	47
KU588	Germline mutation (-)	47
KU624	Germline mutation (-)	47
KU628	Germline mutation (-)	47
KU732	Germline mutation (-)	48
KU735	Germline mutation (-)	48
KU794	Germline mutation (-)	48
KU831	Germline mutation (-)	48
KU897	Germline mutation (-)	48
KU901	Germline mutation (-)	48
KU958	Germline mutation (-)	48
KU992	Germline mutation (-)	48
KU1002	Germline mutation (-)	48
KU1003	Germline mutation (-)	48
KU1090	Germline mutation (-)	48
KU1093	Germline mutation (-)	48
KU1100	Germline mutation (-)	48
KU1104	Germline mutation (-)	48
KU1124	Germline mutation (-)	48
KU1171	Germline mutation (-)	48
KU1173	Germline mutation (-)	48
KU1201	Germline mutation (-)	48
KU1246	Germline mutation (-)	48
KU1264	Germline mutation (-)	48
KU1271	Germline mutation (-)	48
KU1280	Germline mutation (-)	48
KU1397	Germline mutation (-)	48
KU1412	Germline mutation (-)	48
KU1437	Germline mutation (-)	48
KU688	Germline mutation (-)	48
KU1538	Germline mutation (-)	48
KU1571	Germline mutation (-)	48
KU1605	Germline mutation (-)	48
KU1668	Germline mutation (-)	48
KU1677	Germline mutation (-)	48
KU1683	Germline mutation (-)	48
KU1688	Germline mutation (-)	48
KU1702	Germline mutation (-)	48
KU1709	Germline mutation (-)	48
KU1725	Germline mutation (-)	48
KU1743	Germline mutation (-)	48
KU1757	Germline mutation (-)	48
KU1766	Germline mutation (-)	48
KU1769	Germline mutation (-)	48
KU1783	Germline mutation (-)	48
KU1942	Germline mutation (-)	48
KU1987	Germline mutation (-)	48
KU054	Germline mutation (-)	48
KU055	Germline mutation (-)	48
KU169	Germline mutation (-)	48
KU201	Germline mutation (-)	48
KU301	Germline mutation (-)	48
KU325	Germline mutation (-)	48
KU343	Germline mutation (-)	48
KU361	Germline mutation (-)	48
KU460	Germline mutation (-)	48
KU480	Germline mutation (-)	48
KU500	Germline mutation (-)	48
KU531	Germline mutation (-)	48
KU546	Germline mutation (-)	48
KU564	Germline mutation (-)	48
KU593	Germline mutation (-)	48
KU635	Germline mutation (-)	48
KU729	Germline mutation (-)	49
KU734	Germline mutation (-)	49
KU746	Germline mutation (-)	49
KU833	Germline mutation (-)	49
KU881	Germline mutation (-)	49
KU893	Germline mutation (-)	49
KU1023	Germline mutation (-)	49
KU1038	Germline mutation (-)	49
KU1056	Germline mutation (-)	49
KU1142	Germline mutation (-)	49
KU1217	Germline mutation (-)	49
KU1293	Germline mutation (-)	49
KU1366	Germline mutation (-)	49
KU1436	Germline mutation (-)	49
KU1477	Germline mutation (-)	49
KU1486	Germline mutation (-)	49
KU1557	Germline mutation (-)	49
KU1665	Germline mutation (-)	49
KU1680	Germline mutation (-)	49
KU1795	Germline mutation (-)	49
KU1821	Germline mutation (-)	49
KU1839	Germline mutation (-)	49
KU1859	Germline mutation (-)	49
KU1900	Germline mutation (-)	49
KU1951	Germline mutation (-)	49
KU1953	Germline mutation (-)	49
KU1978	Germline mutation (-)	49
KU051	Germline mutation (-)	49
KU110	Germline mutation (-)	49
KU204	Germline mutation (-)	49
KU232	Germline mutation (-)	49
KU338	Germline mutation (-)	49
KU364	Germline mutation (-)	49
KU377	Germline mutation (-)	49
KU381	Germline mutation (-)	49
KU401	Germline mutation (-)	49
KU470	Germline mutation (-)	49
KU478	Germline mutation (-)	49
KU554	Germline mutation (-)	49
KU573	Germline mutation (-)	49
KU603	Germline mutation (-)	49
KU607	Germline mutation (-)	49
KU611	Germline mutation (-)	49
KU613	Germline mutation (-)	49
KU739	Germline mutation (-)	50
KU750	Germline mutation (-)	50
KU770	Germline mutation (-)	50
KU804	Germline mutation (-)	50
KU915	Germline mutation (-)	50
KU949	Germline mutation (-)	50
KU967	Germline mutation (-)	50
KU1027	Germline mutation (-)	50
KU1085	Germline mutation (-)	50
KU1097	Germline mutation (-)	50
KU1186	Germline mutation (-)	50
KU1221	Germline mutation (-)	50
KU1223	Germline mutation (-)	50
KU1234	Germline mutation (-)	50
KU1242	Germline mutation (-)	50
KU1253	Germline mutation (-)	50
KU1328	Germline mutation (-)	50
KU1365	Germline mutation (-)	50
KU1489	Germline mutation (-)	50
KU1513	Germline mutation (-)	50
KU1520	Germline mutation (-)	50
KU1529	Germline mutation (-)	50
KU1543	Germline mutation (-)	50
KU1572	Germline mutation (-)	50
KU1627	Germline mutation (-)	50
KU1669	Germline mutation (-)	50
KU1701	Germline mutation (-)	50
KU1800	Germline mutation (-)	50
KU1802	Germline mutation (-)	50
KU1915	Germline mutation (-)	50
KU1948	Germline mutation (-)	50
KU123	Germline mutation (-)	50
KU155	Germline mutation (-)	50
KU216	Germline mutation (-)	50
KU242	Germline mutation (-)	50
KU249	Germline mutation (-)	50
KU257	Germline mutation (-)	50
KU374	Germline mutation (-)	50
KU388	Germline mutation (-)	50
KU398	Germline mutation (-)	50
KU400	Germline mutation (-)	50
KU424	Germline mutation (-)	50
KU426	Germline mutation (-)	50
KU429	Germline mutation (-)	50
KU443	Germline mutation (-)	50
KU447	Germline mutation (-)	50
KU484	Germline mutation (-)	50
KU559	Germline mutation (-)	50
KU782	Germline mutation (-)	51
KU801	Germline mutation (-)	51
KU802	Germline mutation (-)	51
KU961	Germline mutation (-)	51
KU999	Germline mutation (-)	51
KU1025	Germline mutation (-)	51
KU1057	Germline mutation (-)	51
KU1211	Germline mutation (-)	51
KU1261	Germline mutation (-)	51
KU1278	Germline mutation (-)	51
KU1297	Germline mutation (-)	51
KU1350	Germline mutation (-)	51
KU1410	Germline mutation (-)	51
KU1446	Germline mutation (-)	51
KU1482	Germline mutation (-)	51
KU1534	Germline mutation (-)	51
KU1592	Germline mutation (-)	51
KU1718	Germline mutation (-)	51
KU1775	Germline mutation (-)	51
KU1792	Germline mutation (-)	51
KU1796	Germline mutation (-)	51
KU1811	Germline mutation (-)	51
KU1894	Germline mutation (-)	51
KU1917	Germline mutation (-)	51
KU109	Germline mutation (-)	51
KU115	Germline mutation (-)	51
KU134	Germline mutation (-)	51
KU135	Germline mutation (-)	51
KU229	Germline mutation (-)	51
KU345	Germline mutation (-)	51
KU423	Germline mutation (-)	51
KU438	Germline mutation (-)	51
KU448	Germline mutation (-)	51
KU472	Germline mutation (-)	51
KU567	Germline mutation (-)	51
KU700	Germline mutation (-)	52
KU718	Germline mutation (-)	52
KU727	Germline mutation (-)	52
KU728	Germline mutation (-)	52
KU795	Germline mutation (-)	52
KU832	Germline mutation (-)	52
KU841	Germline mutation (-)	52
KU952	Germline mutation (-)	52
KU1030	Germline mutation (-)	52
KU1040	Germline mutation (-)	52
KU1075	Germline mutation (-)	52
KU1161	Germline mutation (-)	52
KU1178	Germline mutation (-)	52
KU1197	Germline mutation (-)	52
KU1207	Germline mutation (-)	52
KU1357	Germline mutation (-)	52
KU1359	Germline mutation (-)	52
KU1362	Germline mutation (-)	52
KU1364	Germline mutation (-)	52
KU1444	Germline mutation (-)	52
KU1452	Germline mutation (-)	52
KU1456	Germline mutation (-)	52
KU1487	Germline mutation (-)	52
KU1512	Germline mutation (-)	52
KU1697	Germline mutation (-)	52
KU1719	Germline mutation (-)	52
KU1756	Germline mutation (-)	52
KU1780	Germline mutation (-)	52
KU1794	Germline mutation (-)	52
KU1809	Germline mutation (-)	52
KU107	Germline mutation (-)	52
KU227	Germline mutation (-)	52
KU261	Germline mutation (-)	52
KU291	Germline mutation (-)	52
KU380	Germline mutation (-)	52
KU446	Germline mutation (-)	52
KU471	Germline mutation (-)	52
KU574	Germline mutation (-)	52
KU614	Germline mutation (-)	52
KU627	Germline mutation (-)	52
KU712	Germline mutation (-)	53
KU761	Germline mutation (-)	53
KU685	Germline mutation (-)	53
KU796	Germline mutation (-)	53
KU840	Germline mutation (-)	53
KU1039	Germline mutation (-)	53
KU1080	Germline mutation (-)	53
KU1105	Germline mutation (-)	53
KU1111	Germline mutation (-)	53
KU1132	Germline mutation (-)	53
KU1185	Germline mutation (-)	53
KU1288	Germline mutation (-)	53
KU1321	Germline mutation (-)	53
KU1374	Germline mutation (-)	53
KU1394	Germline mutation (-)	53
KU1405	Germline mutation (-)	53
KU1407	Germline mutation (-)	53
KU1485	Germline mutation (-)	53
KU1551	Germline mutation (-)	53
KU1658	Germline mutation (-)	53
KU1721	Germline mutation (-)	53
KU1760	Germline mutation (-)	53
KU1852	Germline mutation (-)	53
KU1919	Germline mutation (-)	53
KU1945	Germline mutation (-)	53
KU1969	Germline mutation (-)	53
KU099	Germline mutation (-)	53
KU056	Germline mutation (-)	53
KU166	Germline mutation (-)	53
KU205	Germline mutation (-)	53
KU215	Germline mutation (-)	53
KU071	Germline mutation (-)	53
KU273	Germline mutation (-)	53
KU286	Germline mutation (-)	53
KU293	Germline mutation (-)	53
KU328	Germline mutation (-)	53
KU431	Germline mutation (-)	53
KU476	Germline mutation (-)	53
KU516	Germline mutation (-)	53
KU579	Germline mutation (-)	53
KU617	Germline mutation (-)	53
KU222	Germline mutation (-)	54
KU830	Germline mutation (-)	54
KU885	Germline mutation (-)	54
KU899	Germline mutation (-)	54
KU922	Germline mutation (-)	54
KU944	Germline mutation (-)	54
KU993	Germline mutation (-)	54
KU997	Germline mutation (-)	54
KU1045	Germline mutation (-)	54
KU1113	Germline mutation (-)	54
KU1115	Germline mutation (-)	54
KU1145	Germline mutation (-)	54
KU1203	Germline mutation (-)	54
KU1229	Germline mutation (-)	54
KU1254	Germline mutation (-)	54
KU1299	Germline mutation (-)	54
KU1327	Germline mutation (-)	54
KU1348	Germline mutation (-)	54
KU1370	Germline mutation (-)	54
KU1371	Germline mutation (-)	54
KU1391	Germline mutation (-)	54
KU1393	Germline mutation (-)	54
KU1455	Germline mutation (-)	54
KU1541	Germline mutation (-)	54
KU1602	Germline mutation (-)	54
KU1607	Germline mutation (-)	54
KU1613	Germline mutation (-)	54
KU1662	Germline mutation (-)	54
KU1715	Germline mutation (-)	54
KU1727	Germline mutation (-)	54
KU1835	Germline mutation (-)	54
KU1866	Germline mutation (-)	54
KU1869	Germline mutation (-)	54
KU1913	Germline mutation (-)	54
KU1926	Germline mutation (-)	54
KU092	Germline mutation (-)	54
KU100	Germline mutation (-)	54
KU105	Germline mutation (-)	54
KU113	Germline mutation (-)	54
KU114	Germline mutation (-)	54
KU149	Germline mutation (-)	54
KU237	Germline mutation (-)	54
KU240	Germline mutation (-)	54
KU272	Germline mutation (-)	54
KU295	Germline mutation (-)	54
KU457	Germline mutation (-)	54
KU475	Germline mutation (-)	54
KU602	Germline mutation (-)	54
KU630	Germline mutation (-)	54
KU720	Germline mutation (-)	55
KU835	Germline mutation (-)	55
KU987	Germline mutation (-)	55
KU1015	Germline mutation (-)	55
KU1046	Germline mutation (-)	55
KU1103	Germline mutation (-)	55
KU1107	Germline mutation (-)	55
KU1152	Germline mutation (-)	55
KU1243	Germline mutation (-)	55
KU1298	Germline mutation (-)	55
KU1329	Germline mutation (-)	55
KU1344	Germline mutation (-)	55
KU1353	Germline mutation (-)	55
KU1552	Germline mutation (-)	55
KU1583	Germline mutation (-)	55
KU1584	Germline mutation (-)	55
KU1744	Germline mutation (-)	55
KU1745	Germline mutation (-)	55
KU1785	Germline mutation (-)	55
KU1833	Germline mutation (-)	55
KU128	Germline mutation (-)	55
KU502	Germline mutation (-)	55
KU721	Germline mutation (-)	56
KU828	Germline mutation (-)	56
KU846	Germline mutation (-)	56
KU948	Germline mutation (-)	56
KU1074	Germline mutation (-)	56
KU1125	Germline mutation (-)	56
KU1326	Germline mutation (-)	56
KU1345	Germline mutation (-)	56
KU1416	Germline mutation (-)	56
KU1417	Germline mutation (-)	56
KU1449	Germline mutation (-)	56
KU1483	Germline mutation (-)	56
KU1498	Germline mutation (-)	56
KU1545	Germline mutation (-)	56
KU1560	Germline mutation (-)	56
KU1588	Germline mutation (-)	56
KU1623	Germline mutation (-)	56
KU1753	Germline mutation (-)	56
KU1787	Germline mutation (-)	56
KU1812	Germline mutation (-)	56
KU1916	Germline mutation (-)	56
KU1962	Germline mutation (-)	56
KU164	Germline mutation (-)	56
KU202	Germline mutation (-)	56
KU213	Germline mutation (-)	56
KU081	Germline mutation (-)	56
KU244	Germline mutation (-)	56
KU306	Germline mutation (-)	56
KU333	Germline mutation (-)	56
KU337	Germline mutation (-)	56
KU385	Germline mutation (-)	56
KU421	Germline mutation (-)	56
KU440	Germline mutation (-)	56
KU452	Germline mutation (-)	56
KU521	Germline mutation (-)	56
KU535	Germline mutation (-)	56
KU538	Germline mutation (-)	56
KU606	Germline mutation (-)	56
KU619	Germline mutation (-)	56
KU730	Germline mutation (-)	57
KU742	Germline mutation (-)	57
KU766	Germline mutation (-)	57
KU827	Germline mutation (-)	57
KU829	Germline mutation (-)	57
KU1004	Germline mutation (-)	57
KU1028	Germline mutation (-)	57
KU1089	Germline mutation (-)	57
KU1092	Germline mutation (-)	57
KU1119	Germline mutation (-)	57
KU1165	Germline mutation (-)	57
KU1267	Germline mutation (-)	57
KU1286	Germline mutation (-)	57
KU1296	Germline mutation (-)	57
KU1322	Germline mutation (-)	57
KU1358	Germline mutation (-)	57
KU1424	Germline mutation (-)	57
KU1493	Germline mutation (-)	57
KU1517	Germline mutation (-)	57
KU1561	Germline mutation (-)	57
KU1567	Germline mutation (-)	57
KU1601	Germline mutation (-)	57
KU1710	Germline mutation (-)	57
KU1726	Germline mutation (-)	57
KU1739	Germline mutation (-)	57
KU1778	Germline mutation (-)	57
KU1790	Germline mutation (-)	57
KU1801	Germline mutation (-)	57
KU1854	Germline mutation (-)	57
KU1952	Germline mutation (-)	57
KU125	Germline mutation (-)	57
KU144	Germline mutation (-)	57
KU212	Germline mutation (-)	57
KU230	Germline mutation (-)	57
KU394	Germline mutation (-)	57
KU414	Germline mutation (-)	57
KU419	Germline mutation (-)	57
KU427	Germline mutation (-)	57
KU468	Germline mutation (-)	57
KU507	Germline mutation (-)	57
KU534	Germline mutation (-)	57
KU563	Germline mutation (-)	57
KU566	Germline mutation (-)	57
KU697	Germline mutation (-)	58
KU748	Germline mutation (-)	58
KU856	Germline mutation (-)	58
KU857	Germline mutation (-)	58
KU942	Germline mutation (-)	58
KU957	Germline mutation (-)	58
KU687	Germline mutation (-)	58
KU1029	Germline mutation (-)	58
KU1042	Germline mutation (-)	58
KU1076	Germline mutation (-)	58
KU1083	Germline mutation (-)	58
KU1244	Germline mutation (-)	58
KU1252	Germline mutation (-)	58
KU1259	Germline mutation (-)	58
KU1291	Germline mutation (-)	58
KU1301	Germline mutation (-)	58
KU1386	Germline mutation (-)	58
KU1510	Germline mutation (-)	58
KU1807	Germline mutation (-)	58
KU1848	Germline mutation (-)	58
KU1865	Germline mutation (-)	58
KU1877	Germline mutation (-)	58
KU1887	Germline mutation (-)	58
KU1944	Germline mutation (-)	58
KU093	Germline mutation (-)	58
KU119	Germline mutation (-)	58
KU120	Germline mutation (-)	58
KU188	Germline mutation (-)	58
KU209	Germline mutation (-)	58
KU259	Germline mutation (-)	58
KU263	Germline mutation (-)	58
KU294	Germline mutation (-)	58
KU315	Germline mutation (-)	58
KU349	Germline mutation (-)	58
KU450	Germline mutation (-)	58
KU451	Germline mutation (-)	58
KU486	Germline mutation (-)	58
KU512	Germline mutation (-)	58
KU555	Germline mutation (-)	58
KU626	Germline mutation (-)	58
KU776	Germline mutation (-)	59
KU781	Germline mutation (-)	59
KU845	Germline mutation (-)	59
KU969	Germline mutation (-)	59
KU978	Germline mutation (-)	59
KU1000	Germline mutation (-)	59
KU1120	Germline mutation (-)	59
KU1130	Germline mutation (-)	59
KU1155	Germline mutation (-)	59
KU1289	Germline mutation (-)	59
KU1295	Germline mutation (-)	59
KU1300	Germline mutation (-)	59
KU1316	Germline mutation (-)	59
KU1332	Germline mutation (-)	59
KU1441	Germline mutation (-)	59
KU1445	Germline mutation (-)	59
KU1838	Germline mutation (-)	59
KU1890	Germline mutation (-)	59
KU1899	Germline mutation (-)	59
KU1934	Germline mutation (-)	59
KU111	Germline mutation (-)	59
KU117	Germline mutation (-)	59
KU066	Germline mutation (-)	59
KU211	Germline mutation (-)	59
KU303	Germline mutation (-)	59
KU340	Germline mutation (-)	59
KU378	Germline mutation (-)	59
KU409	Germline mutation (-)	59
KU420	Germline mutation (-)	59
KU439	Germline mutation (-)	59
KU481	Germline mutation (-)	59
KU482	Germline mutation (-)	59
KU492	Germline mutation (-)	59
KU503	Germline mutation (-)	59
KU530	Germline mutation (-)	59
KU536	Germline mutation (-)	59
KU571	Germline mutation (-)	59
KU711	Germline mutation (-)	60
KU753	Germline mutation (-)	60
KU762	Germline mutation (-)	60
KU764	Germline mutation (-)	60
KU816	Germline mutation (-)	60
KU848	Germline mutation (-)	60
KU864	Germline mutation (-)	60
KU877	Germline mutation (-)	60
KU887	Germline mutation (-)	60
KU910	Germline mutation (-)	60
KU914	Germline mutation (-)	60
KU937	Germline mutation (-)	60
KU1084	Germline mutation (-)	60
KU1118	Germline mutation (-)	60
KU1134	Germline mutation (-)	60
KU1164	Germline mutation (-)	60
KU1218	Germline mutation (-)	60
KU1263	Germline mutation (-)	60
KU1294	Germline mutation (-)	60
KU1304	Germline mutation (-)	60
KU1330	Germline mutation (-)	60
KU1347	Germline mutation (-)	60
KU1378	Germline mutation (-)	60
KU1396	Germline mutation (-)	60
KU1472	Germline mutation (-)	60
KU1515	Germline mutation (-)	60
KU1671	Germline mutation (-)	60
KU1678	Germline mutation (-)	60
KU1731	Germline mutation (-)	60
KU1768	Germline mutation (-)	60
KU1784	Germline mutation (-)	60
KU1797	Germline mutation (-)	60
KU1798	Germline mutation (-)	60
KU1857	Germline mutation (-)	60
KU1864	Germline mutation (-)	60
KU1882	Germline mutation (-)	60
KU1909	Germline mutation (-)	60
KU1921	Germline mutation (-)	60
KU1924	Germline mutation (-)	60
KU1929	Germline mutation (-)	60
KU050	Germline mutation (-)	60
KU104	Germline mutation (-)	60
KU146	Germline mutation (-)	60
KU157	Germline mutation (-)	60
KU158	Germline mutation (-)	60
KU203	Germline mutation (-)	60
KU274	Germline mutation (-)	60
KU279	Germline mutation (-)	60
KU332	Germline mutation (-)	60
KU370	Germline mutation (-)	60
KU372	Germline mutation (-)	60
KU441	Germline mutation (-)	60
KU453	Germline mutation (-)	60
KU463	Germline mutation (-)	60
KU473	Germline mutation (-)	60
KU483	Germline mutation (-)	60
KU491	Germline mutation (-)	60
KU553	Germline mutation (-)	60
KU616	Germline mutation (-)	60
KU633	Germline mutation (-)	60
KU634	Germline mutation (-)	60
KU699	Germline mutation (-)	61
KU768	Germline mutation (-)	61
KU844	Germline mutation (-)	61
KU858	Germline mutation (-)	61
KU888	Germline mutation (-)	61
KU903	Germline mutation (-)	61
KU920	Germline mutation (-)	61
KU943	Germline mutation (-)	61
KU1054	Germline mutation (-)	61
KU1153	Germline mutation (-)	61
KU1162	Germline mutation (-)	61
KU1225	Germline mutation (-)	61
KU1250	Germline mutation (-)	61
KU1408	Germline mutation (-)	61
KU1454	Germline mutation (-)	61
KU1506	Germline mutation (-)	61
KU1555	Germline mutation (-)	61
KU1598	Germline mutation (-)	61
KU1631	Germline mutation (-)	61
KU1713	Germline mutation (-)	61
KU1774	Germline mutation (-)	61
KU1789	Germline mutation (-)	61
KU1826	Germline mutation (-)	61
KU1912	Germline mutation (-)	61
KU1918	Germline mutation (-)	61
KU1927	Germline mutation (-)	61
KU094	Germline mutation (-)	61
KU165	Germline mutation (-)	61
KU170	Germline mutation (-)	61
KU178	Germline mutation (-)	61
KU239	Germline mutation (-)	61
KU271	Germline mutation (-)	61
KU278	Germline mutation (-)	61
KU334	Germline mutation (-)	61
KU352	Germline mutation (-)	61
KU357	Germline mutation (-)	61
KU359	Germline mutation (-)	61
KU375	Germline mutation (-)	61
KU384	Germline mutation (-)	61
KU465	Germline mutation (-)	61
KU497	Germline mutation (-)	61
KU499	Germline mutation (-)	61
KU565	Germline mutation (-)	61
KU576	Germline mutation (-)	61
KU586	Germline mutation (-)	61
KU587	Germline mutation (-)	61
KU1260	Germline mutation (-)	62
KU695	Germline mutation (-)	62
KU701	Germline mutation (-)	62
KU703	Germline mutation (-)	62
KU716	Germline mutation (-)	62
KU717	Germline mutation (-)	62
KU744	Germline mutation (-)	62
KU775	Germline mutation (-)	62
KU803	Germline mutation (-)	62
KU834	Germline mutation (-)	62
KU861	Germline mutation (-)	62
KU863	Germline mutation (-)	62
KU898	Germline mutation (-)	62
KU911	Germline mutation (-)	62
KU938	Germline mutation (-)	62
KU973	Germline mutation (-)	62
KU1005	Germline mutation (-)	62
KU1068	Germline mutation (-)	62
KU1071	Germline mutation (-)	62
KU1081	Germline mutation (-)	62
KU1176	Germline mutation (-)	62
KU1210	Germline mutation (-)	62
KU1335	Germline mutation (-)	62
KU1409	Germline mutation (-)	62
KU1411	Germline mutation (-)	62
KU1419	Germline mutation (-)	62
KU1480	Germline mutation (-)	62
KU1488	Germline mutation (-)	62
KU1525	Germline mutation (-)	62
KU1531	Germline mutation (-)	62
KU1539	Germline mutation (-)	62
KU1556	Germline mutation (-)	62
KU1595	Germline mutation (-)	62
KU1638	Germline mutation (-)	62
KU1655	Germline mutation (-)	62
KU1664	Germline mutation (-)	62
KU1723	Germline mutation (-)	62
KU1818	Germline mutation (-)	62
KU1874	Germline mutation (-)	62
KU1955	Germline mutation (-)	62
KU049	Germline mutation (-)	62
KU138	Germline mutation (-)	62
KU143	Germline mutation (-)	62
KU150	Germline mutation (-)	62
KU154	Germline mutation (-)	62
KU179	Germline mutation (-)	62
KU193	Germline mutation (-)	62
KU236	Germline mutation (-)	62
KU264	Germline mutation (-)	62
KU270	Germline mutation (-)	62
KU288	Germline mutation (-)	62
KU298	Germline mutation (-)	62
KU305	Germline mutation (-)	62
KU389	Germline mutation (-)	62
KU462	Germline mutation (-)	62
KU489	Germline mutation (-)	62
KU545	Germline mutation (-)	62
KU769	Germline mutation (-)	63
KU850	Germline mutation (-)	63
KU862	Germline mutation (-)	63
KU904	Germline mutation (-)	63
KU951	Germline mutation (-)	63
KU985	Germline mutation (-)	63
KU1007	Germline mutation (-)	63
KU1018	Germline mutation (-)	63
KU1122	Germline mutation (-)	63
KU1149	Germline mutation (-)	63
KU1191	Germline mutation (-)	63
KU1214	Germline mutation (-)	63
KU1307	Germline mutation (-)	63
KU1355	Germline mutation (-)	63
KU1395	Germline mutation (-)	63
KU1427	Germline mutation (-)	63
KU1438	Germline mutation (-)	63
KU1466	Germline mutation (-)	63
KU1481	Germline mutation (-)	63
KU1500	Germline mutation (-)	63
KU1537	Germline mutation (-)	63
KU1550	Germline mutation (-)	63
KU1612	Germline mutation (-)	63
KU1614	Germline mutation (-)	63
KU1684	Germline mutation (-)	63
KU1738	Germline mutation (-)	63
KU1751	Germline mutation (-)	63
KU1829	Germline mutation (-)	63
KU1830	Germline mutation (-)	63
KU1853	Germline mutation (-)	63
KU1870	Germline mutation (-)	63
KU1872	Germline mutation (-)	63
KU1895	Germline mutation (-)	63
KU1928	Germline mutation (-)	63
KU1933	Germline mutation (-)	63
KU096	Germline mutation (-)	63
KU198	Germline mutation (-)	63
KU220	Germline mutation (-)	63
KU256	Germline mutation (-)	63
KU316	Germline mutation (-)	63
KU321	Germline mutation (-)	63
KU346	Germline mutation (-)	63
KU353	Germline mutation (-)	63
KU363	Germline mutation (-)	63
KU395	Germline mutation (-)	63
KU505	Germline mutation (-)	63
KU581	Germline mutation (-)	63
KU726	Germline mutation (-)	64
KU777	Germline mutation (-)	64
KU810	Germline mutation (-)	64
KU823	Germline mutation (-)	64
KU839	Germline mutation (-)	64
KU873	Germline mutation (-)	64
KU902	Germline mutation (-)	64
KU934	Germline mutation (-)	64
KU986	Germline mutation (-)	64
KU996	Germline mutation (-)	64
KU1009	Germline mutation (-)	64
KU1019	Germline mutation (-)	64
KU1022	Germline mutation (-)	64
KU1024	Germline mutation (-)	64
KU1033	Germline mutation (-)	64
KU1087	Germline mutation (-)	64
KU1108	Germline mutation (-)	64
KU1117	Germline mutation (-)	64
KU1143	Germline mutation (-)	64
KU1151	Germline mutation (-)	64
KU1157	Germline mutation (-)	64
KU1169	Germline mutation (-)	64
KU1188	Germline mutation (-)	64
KU1257	Germline mutation (-)	64
KU1276	Germline mutation (-)	64
KU1277	Germline mutation (-)	64
KU1317	Germline mutation (-)	64
KU1377	Germline mutation (-)	64
KU1461	Germline mutation (-)	64
KU1494	Germline mutation (-)	64
KU1511	Germline mutation (-)	64
KU1521	Germline mutation (-)	64
KU1558	Germline mutation (-)	64
KU1620	Germline mutation (-)	64
KU1640	Germline mutation (-)	64
KU1644	Germline mutation (-)	64
KU1663	Germline mutation (-)	64
KU1699	Germline mutation (-)	64
KU1740	Germline mutation (-)	64
KU1747	Germline mutation (-)	64
KU1749	Germline mutation (-)	64
KU1856	Germline mutation (-)	64
KU1868	Germline mutation (-)	64
KU1875	Germline mutation (-)	64
KU1876	Germline mutation (-)	64
KU1892	Germline mutation (-)	64
KU1897	Germline mutation (-)	64
KU1911	Germline mutation (-)	64
KU131	Germline mutation (-)	64
KU151	Germline mutation (-)	64
KU180	Germline mutation (-)	64
KU187	Germline mutation (-)	64
KU190	Germline mutation (-)	64
KU208	Germline mutation (-)	64
KU225	Germline mutation (-)	64
KU233	Germline mutation (-)	64
KU267	Germline mutation (-)	64
KU268	Germline mutation (-)	64
KU319	Germline mutation (-)	64
KU396	Germline mutation (-)	64
KU454	Germline mutation (-)	64
KU490	Germline mutation (-)	64
KU552	Germline mutation (-)	64
KU557	Germline mutation (-)	64
KU561	Germline mutation (-)	64
KU590	Germline mutation (-)	64
KU705	Germline mutation (-)	65
KU778	Germline mutation (-)	65
KU786	Germline mutation (-)	65
KU787	Germline mutation (-)	65
KU812	Germline mutation (-)	65
KU854	Germline mutation (-)	65
KU875	Germline mutation (-)	65
KU876	Germline mutation (-)	65
KU889	Germline mutation (-)	65
KU941	Germline mutation (-)	65
KU956	Germline mutation (-)	65
KU968	Germline mutation (-)	65
KU975	Germline mutation (-)	65
KU988	Germline mutation (-)	65
KU1126	Germline mutation (-)	65
KU1167	Germline mutation (-)	65
KU1213	Germline mutation (-)	65
KU1227	Germline mutation (-)	65
KU1262	Germline mutation (-)	65
KU1285	Germline mutation (-)	65
KU1380	Germline mutation (-)	65
KU1440	Germline mutation (-)	65
KU1450	Germline mutation (-)	65
KU1453	Germline mutation (-)	65
KU1465	Germline mutation (-)	65
KU1470	Germline mutation (-)	65
KU1547	Germline mutation (-)	65
KU1579	Germline mutation (-)	65
KU1594	Germline mutation (-)	65
KU1619	Germline mutation (-)	65
KU1626	Germline mutation (-)	65
KU1666	Germline mutation (-)	65
KU1670	Germline mutation (-)	65
KU1672	Germline mutation (-)	65
KU1696	Germline mutation (-)	65
KU1733	Germline mutation (-)	65
KU1824	Germline mutation (-)	65
KU1858	Germline mutation (-)	65
KU1873	Germline mutation (-)	65
KU1881	Germline mutation (-)	65
KU1910	Germline mutation (-)	65
KU1961	Germline mutation (-)	65
KU1983	Germline mutation (-)	65
KU065	Germline mutation (-)	65
KU192	Germline mutation (-)	65
KU206	Germline mutation (-)	65
KU250	Germline mutation (-)	65
KU258	Germline mutation (-)	65
KU281	Germline mutation (-)	65
KU284	Germline mutation (-)	65
KU323	Germline mutation (-)	65
KU435	Germline mutation (-)	65
KU436	Germline mutation (-)	65
KU455	Germline mutation (-)	65
KU501	Germline mutation (-)	65
KU509	Germline mutation (-)	65
KU522	Germline mutation (-)	65
KU537	Germline mutation (-)	65
KU589	Germline mutation (-)	65
KU601	Germline mutation (-)	65
KU1375	Germline mutation (-)	66
KU710	Germline mutation (-)	66
KU757	Germline mutation (-)	66
KU819	Germline mutation (-)	66
KU821	Germline mutation (-)	66
KU826	Germline mutation (-)	66
KU866	Germline mutation (-)	66
KU912	Germline mutation (-)	66
KU977	Germline mutation (-)	66
KU1012	Germline mutation (-)	66
KU1051	Germline mutation (-)	66
KU1077	Germline mutation (-)	66
KU1131	Germline mutation (-)	66
KU1135	Germline mutation (-)	66
KU1181	Germline mutation (-)	66
KU1187	Germline mutation (-)	66
KU1239	Germline mutation (-)	66
KU1270	Germline mutation (-)	66
KU1275	Germline mutation (-)	66
KU1360	Germline mutation (-)	66
KU1401	Germline mutation (-)	66
KU1420	Germline mutation (-)	66
KU1421	Germline mutation (-)	66
KU1431	Germline mutation (-)	66
KU1491	Germline mutation (-)	66
KU1522	Germline mutation (-)	66
KU1526	Germline mutation (-)	66
KU1563	Germline mutation (-)	66
KU1599	Germline mutation (-)	66
KU1621	Germline mutation (-)	66
KU1646	Germline mutation (-)	66
KU1652	Germline mutation (-)	66
KU1773	Germline mutation (-)	66
KU1823	Germline mutation (-)	66
KU1861	Germline mutation (-)	66
KU1862	Germline mutation (-)	66
KU1886	Germline mutation (-)	66
KU1905	Germline mutation (-)	66
KU1976	Germline mutation (-)	66
KU077	Germline mutation (-)	66
KU116	Germline mutation (-)	66
KU126	Germline mutation (-)	66
KU060	Germline mutation (-)	66
KU176	Germline mutation (-)	66
KU196	Germline mutation (-)	66
KU219	Germline mutation (-)	66
KU266	Germline mutation (-)	66
KU283	Germline mutation (-)	66
KU287	Germline mutation (-)	66
KU331	Germline mutation (-)	66
KU335	Germline mutation (-)	66
KU347	Germline mutation (-)	66
KU445	Germline mutation (-)	66
KU467	Germline mutation (-)	66
KU493	Germline mutation (-)	66
KU533	Germline mutation (-)	66
KU569	Germline mutation (-)	66
KU609	Germline mutation (-)	66
KU612	Germline mutation (-)	66
KU621	Germline mutation (-)	66
KU783	Germline mutation (-)	67
KU788	Germline mutation (-)	67
KU824	Germline mutation (-)	67
KU869	Germline mutation (-)	67
KU882	Germline mutation (-)	67
KU906	Germline mutation (-)	67
KU959	Germline mutation (-)	67
KU962	Germline mutation (-)	67
KU965	Germline mutation (-)	67
KU1062	Germline mutation (-)	67
KU1063	Germline mutation (-)	67
KU1067	Germline mutation (-)	67
KU1146	Germline mutation (-)	67
KU1199	Germline mutation (-)	67
KU1367	Germline mutation (-)	67
KU1435	Germline mutation (-)	67
KU1518	Germline mutation (-)	67
KU1553	Germline mutation (-)	67
KU1565	Germline mutation (-)	67
KU1568	Germline mutation (-)	67
KU1582	Germline mutation (-)	67
KU1590	Germline mutation (-)	67
KU1737	Germline mutation (-)	67
KU1813	Germline mutation (-)	67
KU1940	Germline mutation (-)	67
KU1971	Germline mutation (-)	67
KU152	Germline mutation (-)	67
KU189	Germline mutation (-)	67
KU191	Germline mutation (-)	67
KU210	Germline mutation (-)	67
KU079	Germline mutation (-)	67
KU280	Germline mutation (-)	67
KU289	Germline mutation (-)	67
KU309	Germline mutation (-)	67
KU369	Germline mutation (-)	67
KU391	Germline mutation (-)	67
KU437	Germline mutation (-)	67
KU523	Germline mutation (-)	67
KU698	Germline mutation (-)	68
KU706	Germline mutation (-)	68
KU752	Germline mutation (-)	68
KU805	Germline mutation (-)	68
KU918	Germline mutation (-)	68
KU946	Germline mutation (-)	68
KU966	Germline mutation (-)	68
KU983	Germline mutation (-)	68
KU1049	Germline mutation (-)	68
KU1053	Germline mutation (-)	68
KU1065	Germline mutation (-)	68
KU1095	Germline mutation (-)	68
KU1102	Germline mutation (-)	68
KU1160	Germline mutation (-)	68
KU1174	Germline mutation (-)	68
KU1194	Germline mutation (-)	68
KU1222	Germline mutation (-)	68
KU1233	Germline mutation (-)	68
KU1287	Germline mutation (-)	68
KU1302	Germline mutation (-)	68
KU1305	Germline mutation (-)	68
KU1311	Germline mutation (-)	68
KU1351	Germline mutation (-)	68
KU1387	Germline mutation (-)	68
KU1458	Germline mutation (-)	68
KU1462	Germline mutation (-)	68
KU1622	Germline mutation (-)	68
KU1648	Germline mutation (-)	68
KU1661	Germline mutation (-)	68
KU1703	Germline mutation (-)	68
KU1754	Germline mutation (-)	68
KU1776	Germline mutation (-)	68
KU1808	Germline mutation (-)	68
KU1827	Germline mutation (-)	68
KU1920	Germline mutation (-)	68
KU1923	Germline mutation (-)	68
KU1938	Germline mutation (-)	68
KU1975	Germline mutation (-)	68
KU1986	Germline mutation (-)	68
KU053	Germline mutation (-)	68
KU161	Germline mutation (-)	68
KU214	Germline mutation (-)	68
KU235	Germline mutation (-)	68
KU238	Germline mutation (-)	68
KU073	Germline mutation (-)	68
KU290	Germline mutation (-)	68
KU418	Germline mutation (-)	68
KU540	Germline mutation (-)	68
KU547	Germline mutation (-)	68
KU707	Germline mutation (-)	69
KU947	Germline mutation (-)	69
KU1078	Germline mutation (-)	69
KU1101	Germline mutation (-)	69
KU1150	Germline mutation (-)	69
KU1196	Germline mutation (-)	69
KU1212	Germline mutation (-)	69
KU1314	Germline mutation (-)	69
KU1315	Germline mutation (-)	69
KU1337	Germline mutation (-)	69
KU1368	Germline mutation (-)	69
KU1392	Germline mutation (-)	69
KU1479	Germline mutation (-)	69
KU1504	Germline mutation (-)	69
KU1576	Germline mutation (-)	69
KU1657	Germline mutation (-)	69
KU1674	Germline mutation (-)	69
KU1742	Germline mutation (-)	69
KU1761	Germline mutation (-)	69
KU692	Germline mutation (-)	69
KU1958	Germline mutation (-)	69
KU1988	Germline mutation (-)	69
KU141	Germline mutation (-)	69
KU070	Germline mutation (-)	69
KU255	Germline mutation (-)	69
KU075	Germline mutation (-)	69
KU308	Germline mutation (-)	69
KU360	Germline mutation (-)	69
KU379	Germline mutation (-)	69
KU412	Germline mutation (-)	69
KU495	Germline mutation (-)	69
KU524	Germline mutation (-)	69
KU549	Germline mutation (-)	69
KU638	Germline mutation (-)	69
KU702	Germline mutation (-)	70
KU714	Germline mutation (-)	70
KU736	Germline mutation (-)	70
KU740	Germline mutation (-)	70
KU758	Germline mutation (-)	70
KU772	Germline mutation (-)	70
KU779	Germline mutation (-)	70
KU789	Germline mutation (-)	70
KU797	Germline mutation (-)	70
KU800	Germline mutation (-)	70
KU886	Germline mutation (-)	70
KU928	Germline mutation (-)	70
KU1036	Germline mutation (-)	70
KU1061	Germline mutation (-)	70
KU1133	Germline mutation (-)	70
KU1180	Germline mutation (-)	70
KU1189	Germline mutation (-)	70
KU1352	Germline mutation (-)	70
KU1413	Germline mutation (-)	70
KU1457	Germline mutation (-)	70
KU1460	Germline mutation (-)	70
KU1634	Germline mutation (-)	70
KU1639	Germline mutation (-)	70
KU1645	Germline mutation (-)	70
KU1681	Germline mutation (-)	70
KU1687	Germline mutation (-)	70
KU1720	Germline mutation (-)	70
KU1805	Germline mutation (-)	70
KU1863	Germline mutation (-)	70
KU1867	Germline mutation (-)	70
KU1937	Germline mutation (-)	70
KU1966	Germline mutation (-)	70
KU1989	Germline mutation (-)	70
KU124	Germline mutation (-)	70
KU162	Germline mutation (-)	70
KU296	Germline mutation (-)	70
KU404	Germline mutation (-)	70
KU790	Germline mutation (-)	71
KU791	Germline mutation (-)	71
KU895	Germline mutation (-)	71
KU921	Germline mutation (-)	71
KU953	Germline mutation (-)	71
KU982	Germline mutation (-)	71
KU1006	Germline mutation (-)	71
KU1034	Germline mutation (-)	71
KU1082	Germline mutation (-)	71
KU1121	Germline mutation (-)	71
KU1159	Germline mutation (-)	71
KU1220	Germline mutation (-)	71
KU1266	Germline mutation (-)	71
KU1402	Germline mutation (-)	71
KU1432	Germline mutation (-)	71
KU1497	Germline mutation (-)	71
KU1554	Germline mutation (-)	71
KU1574	Germline mutation (-)	71
KU1633	Germline mutation (-)	71
KU1641	Germline mutation (-)	71
KU1706	Germline mutation (-)	71
KU1822	Germline mutation (-)	71
KU1840	Germline mutation (-)	71
KU1846	Germline mutation (-)	71
KU1907	Germline mutation (-)	71
KU1935	Germline mutation (-)	71
KU140	Germline mutation (-)	71
KU167	Germline mutation (-)	71
KU174	Germline mutation (-)	71
KU177	Germline mutation (-)	71
KU072	Germline mutation (-)	71
KU245	Germline mutation (-)	71
KU351	Germline mutation (-)	71
KU432	Germline mutation (-)	71
KU464	Germline mutation (-)	71
KU488	Germline mutation (-)	71
KU518	Germline mutation (-)	71
KU532	Germline mutation (-)	71
KU550	Germline mutation (-)	71
KU551	Germline mutation (-)	71
KU558	Germline mutation (-)	71
KU584	Germline mutation (-)	71
KU715	Germline mutation (-)	72
KU722	Germline mutation (-)	72
KU749	Germline mutation (-)	72
KU780	Germline mutation (-)	72
KU853	Germline mutation (-)	72
KU1011	Germline mutation (-)	72
KU1017	Germline mutation (-)	72
KU1059	Germline mutation (-)	72
KU1116	Germline mutation (-)	72
KU1219	Germline mutation (-)	72
KU1251	Germline mutation (-)	72
KU1281	Germline mutation (-)	72
KU1323	Germline mutation (-)	72
KU1343	Germline mutation (-)	72
KU1469	Germline mutation (-)	72
KU1474	Germline mutation (-)	72
KU1484	Germline mutation (-)	72
KU1496	Germline mutation (-)	72
KU1624	Germline mutation (-)	72
KU1637	Germline mutation (-)	72
KU1712	Germline mutation (-)	72
KU1735	Germline mutation (-)	72
KU1762	Germline mutation (-)	72
KU1782	Germline mutation (-)	72
KU1901	Germline mutation (-)	72
KU1925	Germline mutation (-)	72
KU1936	Germline mutation (-)	72
KU102	Germline mutation (-)	72
KU062	Germline mutation (-)	72
KU184	Germline mutation (-)	72
KU246	Germline mutation (-)	72
KU275	Germline mutation (-)	72
KU314	Germline mutation (-)	72
KU327	Germline mutation (-)	72
KU373	Germline mutation (-)	72
KU386	Germline mutation (-)	72
KU639	Germline mutation (-)	72
KU760	Germline mutation (-)	73
KU773	Germline mutation (-)	73
KU852	Germline mutation (-)	73
KU878	Germline mutation (-)	73
KU905	Germline mutation (-)	73
KU924	Germline mutation (-)	73
KU970	Germline mutation (-)	73
KU1008	Germline mutation (-)	73
KU1048	Germline mutation (-)	73
KU1099	Germline mutation (-)	73
KU1129	Germline mutation (-)	73
KU1193	Germline mutation (-)	73
KU1208	Germline mutation (-)	73
KU1240	Germline mutation (-)	73
KU1248	Germline mutation (-)	73
KU1273	Germline mutation (-)	73
KU1333	Germline mutation (-)	73
KU1369	Germline mutation (-)	73
KU1382	Germline mutation (-)	73
KU1448	Germline mutation (-)	73
KU1451	Germline mutation (-)	73
KU1519	Germline mutation (-)	73
KU1523	Germline mutation (-)	73
KU1524	Germline mutation (-)	73
KU1625	Germline mutation (-)	73
KU1777	Germline mutation (-)	73
KU1849	Germline mutation (-)	73
KU1884	Germline mutation (-)	73
KU1902	Germline mutation (-)	73
KU1932	Germline mutation (-)	73
KU1947	Germline mutation (-)	73
KU130	Germline mutation (-)	73
KU137	Germline mutation (-)	73
KU251	Germline mutation (-)	73
KU376	Germline mutation (-)	73
KU568	Germline mutation (-)	73
KU637	Germline mutation (-)	73
KU704	Germline mutation (-)	74
KU784	Germline mutation (-)	74
KU798	Germline mutation (-)	74
KU815	Germline mutation (-)	74
KU855	Germline mutation (-)	74
KU926	Germline mutation (-)	74
KU1010	Germline mutation (-)	74
KU1026	Germline mutation (-)	74
KU1069	Germline mutation (-)	74
KU1158	Germline mutation (-)	74
KU1198	Germline mutation (-)	74
KU1238	Germline mutation (-)	74
KU1258	Germline mutation (-)	74
KU1310	Germline mutation (-)	74
KU1334	Germline mutation (-)	74
KU1363	Germline mutation (-)	74
KU1372	Germline mutation (-)	74
KU1381	Germline mutation (-)	74
KU1429	Germline mutation (-)	74
KU1471	Germline mutation (-)	74
KU1473	Germline mutation (-)	74
KU1632	Germline mutation (-)	74
KU1700	Germline mutation (-)	74
KU1746	Germline mutation (-)	74
KU1831	Germline mutation (-)	74
KU1885	Germline mutation (-)	74
KU1922	Germline mutation (-)	74
KU1992	Germline mutation (-)	74
KU063	Germline mutation (-)	74
KU197	Germline mutation (-)	74
KU217	Germline mutation (-)	74
KU277	Germline mutation (-)	74
KU310	Germline mutation (-)	74
KU355	Germline mutation (-)	74
KU560	Germline mutation (-)	74
KU751	Germline mutation (-)	75
KU818	Germline mutation (-)	75
KU871	Germline mutation (-)	75
KU994	Germline mutation (-)	75
KU1066	Germline mutation (-)	75
KU1168	Germline mutation (-)	75
KU1190	Germline mutation (-)	75
KU1192	Germline mutation (-)	75
KU1230	Germline mutation (-)	75
KU1399	Germline mutation (-)	75
KU1406	Germline mutation (-)	75
KU1430	Germline mutation (-)	75
KU1433	Germline mutation (-)	75
KU1442	Germline mutation (-)	75
KU1475	Germline mutation (-)	75
KU1490	Germline mutation (-)	75
KU1495	Germline mutation (-)	75
KU1603	Germline mutation (-)	75
KU1635	Germline mutation (-)	75
KU1647	Germline mutation (-)	75
KU1650	Germline mutation (-)	75
KU1651	Germline mutation (-)	75
KU1707	Germline mutation (-)	75
KU1755	Germline mutation (-)	75
KU1788	Germline mutation (-)	75
KU1820	Germline mutation (-)	75
KU1850	Germline mutation (-)	75
KU1906	Germline mutation (-)	75
KU1995	Germline mutation (-)	75
KU048	Germline mutation (-)	75
KU052	Germline mutation (-)	75
KU223	Germline mutation (-)	75
KU247	Germline mutation (-)	75
KU302	Germline mutation (-)	75
KU322	Germline mutation (-)	75
KU330	Germline mutation (-)	75
KU515	Germline mutation (-)	75
KU570	Germline mutation (-)	75
KU725	Germline mutation (-)	76
KU741	Germline mutation (-)	76
KU799	Germline mutation (-)	76
KU929	Germline mutation (-)	76
KU1127	Germline mutation (-)	76
KU1179	Germline mutation (-)	76
KU1312	Germline mutation (-)	76
KU1325	Germline mutation (-)	76
KU1336	Germline mutation (-)	76
KU1339	Germline mutation (-)	76
KU1361	Germline mutation (-)	76
KU1422	Germline mutation (-)	76
KU1476	Germline mutation (-)	76
KU1478	Germline mutation (-)	76
KU690	Germline mutation (-)	76
KU1516	Germline mutation (-)	76
KU1575	Germline mutation (-)	76
KU1581	Germline mutation (-)	76
KU1686	Germline mutation (-)	76
KU1729	Germline mutation (-)	76
KU1982	Germline mutation (-)	76
KU1994	Germline mutation (-)	76
KU122	Germline mutation (-)	76
KU318	Germline mutation (-)	76
KU366	Germline mutation (-)	76
KU511	Germline mutation (-)	76
KU598	Germline mutation (-)	76
KU733	Germline mutation (-)	77
KU955	Germline mutation (-)	77
KU998	Germline mutation (-)	77
KU1114	Germline mutation (-)	77
KU1224	Germline mutation (-)	77
KU1241	Germline mutation (-)	77
KU1309	Germline mutation (-)	77
KU1426	Germline mutation (-)	77
KU1492	Germline mutation (-)	77
KU1501	Germline mutation (-)	77
KU1544	Germline mutation (-)	77
KU1675	Germline mutation (-)	77
KU1704	Germline mutation (-)	77
KU1734	Germline mutation (-)	77
KU1750	Germline mutation (-)	77
KU1810	Germline mutation (-)	77
KU1834	Germline mutation (-)	77
KU1943	Germline mutation (-)	77
KU1960	Germline mutation (-)	77
KU1964	Germline mutation (-)	77
KU1972	Germline mutation (-)	77
KU1979	Germline mutation (-)	77
KU1981	Germline mutation (-)	77
KU061	Germline mutation (-)	77
KU069	Germline mutation (-)	77
KU260	Germline mutation (-)	77
KU262	Germline mutation (-)	77
KU402	Germline mutation (-)	77
KU415	Germline mutation (-)	77
KU456	Germline mutation (-)	77
KU539	Germline mutation (-)	77
KU605	Germline mutation (-)	77
KU759	Germline mutation (-)	78
KU774	Germline mutation (-)	78
KU916	Germline mutation (-)	78
KU981	Germline mutation (-)	78
KU1013	Germline mutation (-)	78
KU1091	Germline mutation (-)	78
KU1139	Germline mutation (-)	78
KU1249	Germline mutation (-)	78
KU1265	Germline mutation (-)	78
KU1318	Germline mutation (-)	78
KU1589	Germline mutation (-)	78
KU1642	Germline mutation (-)	78
KU1694	Germline mutation (-)	78
KU1732	Germline mutation (-)	78
KU1836	Germline mutation (-)	78
KU1842	Germline mutation (-)	78
KU1871	Germline mutation (-)	78
KU1891	Germline mutation (-)	78
KU1903	Germline mutation (-)	78
KU1949	Germline mutation (-)	78
KU1950	Germline mutation (-)	78
KU1968	Germline mutation (-)	78
KU136	Germline mutation (-)	78
KU064	Germline mutation (-)	78
KU160	Germline mutation (-)	78
KU173	Germline mutation (-)	78
KU194	Germline mutation (-)	78
KU068	Germline mutation (-)	78
KU329	Germline mutation (-)	78
KU354	Germline mutation (-)	78
KU371	Germline mutation (-)	78
KU498	Germline mutation (-)	78
KU592	Germline mutation (-)	78
KU933	Germline mutation (-)	79
KU1228	Germline mutation (-)	79
KU1245	Germline mutation (-)	79
KU1292	Germline mutation (-)	79
KU1319	Germline mutation (-)	79
KU1373	Germline mutation (-)	79
KU1390	Germline mutation (-)	79
KU1503	Germline mutation (-)	79
KU1507	Germline mutation (-)	79
KU1540	Germline mutation (-)	79
KU1542	Germline mutation (-)	79
KU1591	Germline mutation (-)	79
KU1711	Germline mutation (-)	79
KU1804	Germline mutation (-)	79
KU1843	Germline mutation (-)	79
KU1855	Germline mutation (-)	79
KU059	Germline mutation (-)	79
KU172	Germline mutation (-)	79
KU182	Germline mutation (-)	79
KU307	Germline mutation (-)	79
KU383	Germline mutation (-)	79
KU578	Germline mutation (-)	79
KU580	Germline mutation (-)	79
KU731	Germline mutation (-)	80
KU763	Germline mutation (-)	80
KU792	Germline mutation (-)	80
KU867	Germline mutation (-)	80
KU907	Germline mutation (-)	80
KU908	Germline mutation (-)	80
KU995	Germline mutation (-)	80
KU1086	Germline mutation (-)	80
KU1094	Germline mutation (-)	80
KU1247	Germline mutation (-)	80
KU1379	Germline mutation (-)	80
KU1508	Germline mutation (-)	80
KU1695	Germline mutation (-)	80
KU1860	Germline mutation (-)	80
KU1883	Germline mutation (-)	80
KU1889	Germline mutation (-)	80
KU1991	Germline mutation (-)	80
KU101	Germline mutation (-)	80
KU142	Germline mutation (-)	80
KU148	Germline mutation (-)	80
KU074	Germline mutation (-)	80
KU510	Germline mutation (-)	80
KU610	Germline mutation (-)	80
KU745	Germline mutation (-)	81
KU825	Germline mutation (-)	81
KU919	Germline mutation (-)	81
KU945	Germline mutation (-)	81
KU1052	Germline mutation (-)	81
KU1128	Germline mutation (-)	81
KU1163	Germline mutation (-)	81
KU1216	Germline mutation (-)	81
KU1464	Germline mutation (-)	81
KU1499	Germline mutation (-)	81
KU1533	Germline mutation (-)	81
KU1578	Germline mutation (-)	81
KU1585	Germline mutation (-)	81
KU1643	Germline mutation (-)	81
KU1656	Germline mutation (-)	81
KU1993	Germline mutation (-)	81
KU181	Germline mutation (-)	81
KU382	Germline mutation (-)	81
KU411	Germline mutation (-)	81
KU806	Germline mutation (-)	82
KU925	Germline mutation (-)	82
KU974	Germline mutation (-)	82
KU1079	Germline mutation (-)	82
KU1137	Germline mutation (-)	82
KU1306	Germline mutation (-)	82
KU1356	Germline mutation (-)	82
KU691	Germline mutation (-)	82
KU1573	Germline mutation (-)	82
KU1596	Germline mutation (-)	82
KU1604	Germline mutation (-)	82
KU1698	Germline mutation (-)	82
KU076	Germline mutation (-)	82
KU407	Germline mutation (-)	82
KU556	Germline mutation (-)	82
KU872	Germline mutation (-)	83
KU874	Germline mutation (-)	83
KU935	Germline mutation (-)	83
KU1303	Germline mutation (-)	83
KU1376	Germline mutation (-)	83
KU1459	Germline mutation (-)	83
KU1532	Germline mutation (-)	83
KU1990	Germline mutation (-)	83
KU317	Germline mutation (-)	83
KU406	Germline mutation (-)	83
KU849	Germline mutation (-)	84
KU976	Germline mutation (-)	84
KU979	Germline mutation (-)	84
KU1772	Germline mutation (-)	84
KU1973	Germline mutation (-)	84
KU1070	Germline mutation (-)	85
KU1338	Germline mutation (-)	85
KU112	Germline mutation (-)	85
KU185	Germline mutation (-)	85
KU348	Germline mutation (-)	85
KU1282	Germline mutation (-)	86
KU1388	Germline mutation (-)	86
KU1527	Germline mutation (-)	86
KU1957	Germline mutation (-)	86
KU1959	Germline mutation (-)	86
KU129	Germline mutation (-)	86
KU814	Germline mutation (-)	87
KU1035	Germline mutation (-)	87
KU1609	Germline mutation (-)	87
KU930	Germline mutation (-)	88
KU1050	Germline mutation (-)	88
KU1055	Germline mutation (-)	88
KU1231	Germline mutation (-)	88
KU1771	Germline mutation (-)	88
KU1793	Germline mutation (-)	88
KU139	Germline mutation (-)	88
KU1825	Germline mutation (-)	89
KU248	Germline mutation (-)	89
KU847	Germline mutation (-)	90
KU1403	Germline mutation (-)	90
KU1851	Germline mutation (-)	91
KU1559	Germline mutation (-)	93
KU1880	Germline mutation (-)	93
KU657	NF1	45
KU039	PALB2	42
KU669	PALB2	43
KU641	PALB2	47
KU680	PALB2	48
KU656	PALB2	49
KU660	PALB2	61
KU678	PALB2	72
KU684	PALB2	72
KU662	PALB2	73
KU008	PTEN	38
KU679	PTEN	40
KU663	PTEN	62
KU677	PTEN	67
KU674	TP53	25
KU040	TP53	46
KU018	TP53	69
KU020	TP53	79

## Sheet: 1c
Gene	Phenotype	Number of patients
BRCA1	Luminal	5
	LumHER2	0
	HER2	1
	TNBC	8
	DCIS	1
BRCA2	Luminal	43
	LumHER2	4
	HER2	1
	TNBC	7
	DCIS	6
Others	Luminal	13
	LumHER2	2
	HER2	1
	TNBC	3
	DCIS	4
Germline mutation(-)	Luminal	1196
	LumHER2	172
	HER2	109
	TNBC	200
	DCIS	184

## Sheet: 1d
Gene	Size	Number of patients
BRCA1	Tis	1
	T1	3
	T2	8
	T3	1
	T4	1
BRCA2	Tis	6
	T1	28
	T2	20
	T3	6
	T4	1
Others	Tis	5
	T1	7
	T2	7
	T3	1
	T4	2
Germline mutation(-)	Tis	248
	T1	823
	T2	645
	T3	70
	T4	84
