# Supplementary material for: Genetic and clinical landscape of breast cancers with germline BRCA1/2 variants
Source: Commun Biol. 2020 Oct 16;3:578. doi: 10.1038/s42003-020-01301-9 (PMC7567851; doi:10.1038/s42003-020-01301-9)
Supplement: Supplementary file 4 — Supplementary Data 2 [file 42003_2020_1301_MOESM4_ESM.xlsx]

## Sheet: Fig2a
Sample	Germline mutation	Number of driver mutations
KU003	BRCA1/2	2
KU005	BRCA1/2	2
KU006	BRCA1/2	0
KU007	BRCA1/2	1
KU009	BRCA1/2	1
KU011	BRCA1/2	0
KU012	BRCA1/2	0
KU014	BRCA1/2	3
KU016	BRCA1/2	1
KU019	BRCA1/2	1
KU021	BRCA1/2	1
KU022	BRCA1/2	2
KU028	BRCA1/2	0
KU032	BRCA1/2	0
KU033	BRCA1/2	2
KU034	BRCA1/2	1
KU035	BRCA1/2	3
KU037	BRCA1/2	0
KU038	BRCA1/2	5
KU041	BRCA1/2	2
KU042	BRCA1/2	0
KU043	BRCA1/2	2
KU045	BRCA1/2	2
KU083	BRCA1/2	0
KU084	BRCA1/2	0
KU085	BRCA1/2	1
KU087	BRCA1/2	0
KU088	BRCA1/2	4
KU089	BRCA1/2	2
KU091	BRCA1/2	0
KU048	None	1
KU049	None	1
KU050	None	2
KU052	None	2
KU053	None	2
KU054	None	4
KU055	None	1
KU056	None	2
KU057	None	5
KU058	None	1
KU059	None	1
KU062	None	4
KU063	None	1
KU064	None	3
KU065	None	3
KU066	None	0
KU067	None	1
KU068	None	5
KU071	None	1
KU072	None	2
KU073	None	1
KU074	None	2
KU075	None	6
KU076	None	1
KU077	None	3
KU078	None	4
KU079	None	4
KU080	None	3
KU081	None	3
KU082	None	2

## Sheet: 2b
	KU043	KU033	KU041	KU021	KU012	KU089	KU042	KU037	KU007	KU006	KU032	KU028	KU022	KU011	KU084	KU091	KU087	KU038	KU035	KU034	KU005	KU003	KU088	KU019	KU083	KU045	KU009	KU085	KU016	KU014	KU068	KU064	KU075	KU054	KU074	KU077	KU080	KU078	KU049	KU053	KU057	KU058	KU063	KU073	KU076	KU062	KU048	KU081	KU082
Germ	BRCA2	BRCA2	BRCA2	BRCA2	BRCA2	BRCA2	BRCA2	BRCA2	BRCA2	BRCA2	BRCA2	BRCA2	BRCA2	BRCA2	BRCA2	BRCA2	BRCA2	BRCA2	BRCA2	BRCA2	BRCA2	BRCA2	BRCA2	BRCA2	BRCA2	BRCA1	BRCA1	BRCA1	BRCA1	BRCA1	wt	wt	wt	wt	wt	wt	wt	wt	wt	wt	wt	wt	wt	wt	wt	wt	wt	wt	wt
LOH	del	del	del	del	del	del	del	del	del	del	del	del	del	del	del	del	del	wt	wt	wt	wt	wt	wt	wt	wt	amp	del	UPD	wt	wt	wt	wt	wt	wt	wt	wt	wt	wt	wt	wt	wt	wt	wt	wt	wt	wt	wt	wt	wt
PIK3CA	nonsynonymous SNV	wt	wt	wt	wt	wt	wt	wt	wt	wt	wt	wt	wt	wt	wt	wt	wt	multi	nonsynonymous SNV	nonsynonymous SNV	nonsynonymous SNV	wt	wt	wt	wt	wt	wt	wt	nonsynonymous SNV	wt	multi	multi	multi	multi	nonsynonymous SNV	nonsynonymous SNV	nonsynonymous SNV	nonsynonymous SNV	nonsynonymous SNV	nonsynonymous SNV	nonsynonymous SNV	nonsynonymous SNV	nonsynonymous SNV	nonsynonymous SNV	nonsynonymous SNV	wt	wt	wt	wt
TP53	wt	stopgain	wt	wt	wt	wt	wt	wt	wt	wt	wt	wt	wt	wt	wt	wt	wt	wt	nonsynonymous SNV	wt	wt	wt	wt	wt	wt	frameshift deletion	frameshift insertion	frameshift deletion	wt	nonsynonymous SNV	frameshift insertion	splicing	wt	wt	nonsynonymous SNV	nonsynonymous SNV	nonsynonymous SNV	wt	wt	wt	wt	wt	wt	wt	wt	frameshift deletion	frameshift insertion	nonsynonymous SNV	stopgain
KMT2C	wt	nonsynonymous SNV	multi	wt	wt	wt	wt	wt	wt	wt	wt	wt	wt	wt	wt	wt	wt	nonsynonymous SNV	wt	wt	wt	multi	stopgain	wt	wt	nonsynonymous SNV	wt	wt	wt	wt	nonsynonymous SNV	wt	frameshift deletion	wt	wt	wt	wt	wt	wt	wt	wt	wt	wt	wt	wt	wt	wt	wt	wt
CDH1	nonframeshift deletion	wt	wt	wt	wt	wt	wt	wt	wt	wt	wt	wt	wt	wt	wt	wt	wt	wt	wt	wt	wt	wt	stopgain	wt	wt	wt	wt	wt	wt	wt	frameshift deletion	wt	frameshift insertion	stopgain	wt	wt	wt	wt	wt	wt	wt	wt	wt	wt	wt	wt	wt	wt	wt
GATA3	wt	wt	wt	frameshift insertion	wt	wt	wt	wt	wt	wt	wt	wt	wt	wt	wt	wt	wt	wt	wt	wt	wt	wt	nonframeshift deletion	wt	wt	wt	wt	wt	wt	wt	wt	wt	splicing	wt	wt	wt	wt	splicing	wt	wt	wt	wt	wt	wt	wt	wt	wt	wt	wt
KRAS	wt	wt	wt	wt	wt	wt	wt	wt	wt	wt	wt	wt	wt	wt	wt	wt	wt	nonsynonymous SNV	wt	wt	wt	nonsynonymous SNV	wt	wt	wt	wt	wt	wt	wt	wt	wt	wt	wt	wt	wt	wt	wt	wt	wt	wt	wt	wt	wt	wt	wt	wt	wt	wt	wt
PIK3R1	wt	wt	stopgain	wt	wt	nonsynonymous SNV	wt	wt	wt	wt	wt	wt	wt	wt	wt	wt	wt	wt	wt	wt	wt	wt	wt	wt	wt	wt	wt	wt	wt	wt	wt	wt	wt	wt	wt	wt	wt	wt	wt	wt	wt	wt	wt	wt	wt	nonframeshift deletion	wt	nonframeshift deletion	wt
PTEN	wt	wt	wt	wt	wt	wt	wt	wt	wt	wt	wt	wt	wt	wt	wt	wt	wt	wt	wt	wt	wt	wt	frameshift deletion	frameshift deletion	wt	wt	wt	wt	wt	wt	wt	wt	wt	wt	wt	wt	wt	wt	wt	wt	wt	wt	wt	wt	wt	wt	wt	multi	wt
[truncated: 11 more columns]
