# Supplementary material for: Genetic and clinical landscape of breast cancers with germline BRCA1/2 variants
Source: Commun Biol. 2020 Oct 16;3:578. doi: 10.1038/s42003-020-01301-9 (PMC7567851; doi:10.1038/s42003-020-01301-9)
Supplement: Supplementary file 5 — Supplementary Data 3 [file 42003_2020_1301_MOESM5_ESM.xlsx]

## Sheet: Figure3a
Sample	Gene	Exonic function
KU083	BRCA2	Frameshift
KU084	BRCA2	Frameshift
KU085	BRCA1	Nonsense SNV
KU087	BRCA2	Nonsense SNV
KU088	BRCA2	Nonsense SNV
KU089	BRCA2	Frameshift
KU091	BRCA2	Nonsense SNV
KU011	BRCA2	Frameshift
KU012	BRCA2	Nonsense SNV
KU021	BRCA2	Frameshift
KU022	BRCA2	Frameshift
KU028	BRCA2	Nonsense SNV
KU032	BRCA2	Synonymous SNV
KU006	BRCA2	Frameshift
KU007	BRCA2	Frameshift
KU033	BRCA2	Frameshift
KU037	BRCA2	Frameshift
KU041	BRCA2	Frameshift
KU042	BRCA2	Frameshift
KU043	BRCA2	Nonsense SNV
KU045	BRCA1	Nonsense SNV
KU009	BRCA1	Missense SNV
KU014	BRCA1	Splice site mutation
KU016	BRCA1	Frameshift
KU019	BRCA2	Frameshift
KU003	BRCA2	Frameshift
KU005	BRCA2	Nonsense SNV
KU034	BRCA2	Nonsense SNV
KU035	BRCA2	Nonsense SNV
KU038	BRCA2	Frameshift
TCGA_A1_A0SH	BRCA1	Missense SNV
TCGA_A2_A0T0	BRCA2	Frameshift
TCGA_A2_A25E	BRCA2	Nonsense SNV
TCGA_A2_A4S3	BRCA2	Missense SNV
TCGA_A7_A4SE	BRCA1	Nonsense SNV
TCGA_AO_A03V	BRCA2	Frameshift
TCGA_AO_A124	BRCA1	Frameshift
TCGA_AR_A24L	BRCA2	Frameshift
TCGA_AR_A24Q	BRCA1	Frameshift
TCGA_AR_A2LN	BRCA2	Frameshift
TCGA_BH_A0AZ	BRCA2	Nonsense SNV
TCGA_BH_A0BL	BRCA1	Missense SNV
TCGA_BH_A0BZ	BRCA2	Frameshift
TCGA_BH_A18Q	BRCA2	Missense SNV
TCGA_BH_A1FN	BRCA2	Frameshift
TCGA_BH_A8FZ	BRCA2	Frameshift
TCGA_C8_A12K	BRCA1	Missense SNV
TCGA_C8_A8HR	BRCA2	Frameshift
TCGA_D8_A147	BRCA1	Missense SNV
TCGA_D8_A1JD	BRCA2	Frameshift
TCGA_D8_A1XK	BRCA1	Nonsense SNV
TCGA_D8_A1XQ	BRCA1	Missense SNV
TCGA_E2_A14N	BRCA1	Frameshift
TCGA_E2_A14Z	BRCA1	Splice site mutation
TCGA_E2_A15S	BRCA2	Frameshift
TCGA_E2_A1IJ	BRCA1	Missense SNV
TCGA_E9_A1NE	BRCA2	Frameshift
TCGA_E9_A22E	BRCA1	Frameshift
TCGA_E9_A22G	BRCA1	Frameshift
TCGA_E9_A244	BRCA1	Frameshift
TCGA_EW_A1P4	BRCA1	Frameshift
TCGA_EW_A1PD	BRCA2	Frameshift
TCGA_HN_A2NL	BRCA2	Frameshift
TCGA_LL_A740	BRCA2	Splice site mutation

## Sheet: 3b
Sample	Cohort	Germline mutation	Biallelic inactivation	Fraction of genomic regions with LOH
TCGA_A2_A0T0	TCGA	BRCA2	(+)	0.226918
TCGA_A2_A25E	TCGA	BRCA2	(+)	0.171847
TCGA_AR_A24L	TCGA	BRCA2	(+)	0.228219
TCGA_BH_A0AZ	TCGA	BRCA2	(+)	0.186803
TCGA_BH_A0BZ	TCGA	BRCA2	(+)	0.303234
TCGA_BH_A18Q	TCGA	BRCA2	(+)	0.387745
TCGA_BH_A1FN	TCGA	BRCA2	(+)	0.140604
TCGA_BH_A8FZ	TCGA	BRCA2	(+)	0.156054
TCGA_C8_A8HR	TCGA	BRCA2	(+)	0.267681
TCGA_D8_A1JD	TCGA	BRCA2	(+)	0.0892776
TCGA_E2_A15S	TCGA	BRCA2	(+)	0.126114
TCGA_E9_A1NE	TCGA	BRCA2	(+)	0.194942
TCGA_EW_A1PD	TCGA	BRCA2	(+)	0.195056
TCGA_HN_A2NL	TCGA	BRCA2	(+)	0.529102
KU043	Kyoto	BRCA2	(+)	0.243079
KU042	Kyoto	BRCA2	(+)	0.248273
KU041	Kyoto	BRCA2	(+)	0.167094
KU037	Kyoto	BRCA2	(+)	0.171681
KU033	Kyoto	BRCA2	(+)	0.400071
KU007	Kyoto	BRCA2	(+)	0.175915
KU006	Kyoto	BRCA2	(+)	0.128882
KU032	Kyoto	BRCA2	(+)	0.173237
KU028	Kyoto	BRCA2	(+)	0.260103
KU022	Kyoto	BRCA2	(+)	0.105667
KU021	Kyoto	BRCA2	(+)	0.328274
KU012	Kyoto	BRCA2	(+)	0.191915
KU011	Kyoto	BRCA2	(+)	0.206372
TCGA_A2_A4S3	TCGA	BRCA2	(-)	0.383187
TCGA_AO_A03V	TCGA	BRCA2	(-)	0.133684
TCGA_AR_A2LN	TCGA	BRCA2	(-)	0.0413197
TCGA_LL_A740	TCGA	BRCA2	(-)	0.010907
KU038	Kyoto	BRCA2	(-)	0.0169174
KU035	Kyoto	BRCA2	(-)	0.101935
KU034	Kyoto	BRCA2	(-)	0
KU005	Kyoto	BRCA2	(-)	0.025576
KU003	Kyoto	BRCA2	(-)	0
KU019	Kyoto	BRCA2	(-)	0.0731177
TCGA_A1_A0SH	TCGA	BRCA1	(+)	0.0686172
TCGA_A7_A4SE	TCGA	BRCA1	(+)	0.391857
TCGA_AO_A124	TCGA	BRCA1	(+)	0.585346
TCGA_AR_A24Q	TCGA	BRCA1	(+)	0.373903
TCGA_BH_A0BL	TCGA	BRCA1	(+)	0.395468
TCGA_C8_A12K	TCGA	BRCA1	(+)	0.355292
TCGA_D8_A147	TCGA	BRCA1	(+)	0.272643
TCGA_D8_A1XK	TCGA	BRCA1	(+)	0.379409
TCGA_D8_A1XQ	TCGA	BRCA1	(+)	0.379361
TCGA_E2_A14N	TCGA	BRCA1	(+)	0.415262
TCGA_E2_A14Z	TCGA	BRCA1	(+)	0.33265
TCGA_E9_A22E	TCGA	BRCA1	(+)	0.349727
TCGA_E9_A22G	TCGA	BRCA1	(+)	0.48692
TCGA_E9_A244	TCGA	BRCA1	(+)	0.231136
TCGA_EW_A1P4	TCGA	BRCA1	(+)	0.394207
KU009	Kyoto	BRCA1	(+)	0.291209
KU045	Kyoto	BRCA1	(+)	0.320794
TCGA_E2_A1IJ	TCGA	BRCA1	(-)	0.0370525
KU016	Kyoto	BRCA1	(-)	0.530747
KU014	Kyoto	BRCA1	(-)	0
KU083	Kyoto	BRCA2	(-)	0.027029
KU084	Kyoto	BRCA2	(+)	0.256799
KU085	Kyoto	BRCA1	(+)	0.35719
KU087	Kyoto	BRCA2	(+)	0.180829
KU088	Kyoto	BRCA2	(-)	0.013604
KU089	Kyoto	BRCA2	(+)	0.179538
KU091	Kyoto	BRCA2	(+)	0.20939
KU048	Kyoto	Germline mutation(-)	NA	0.380241
KU049	Kyoto	Germline mutation(-)	NA	0.22816
KU050	Kyoto	Germline mutation(-)	NA	0
KU052	Kyoto	Germline mutation(-)	NA	0.248432
KU053	Kyoto	Germline mutation(-)	NA	0.0414449
KU054	Kyoto	Germline mutation(-)	NA	0.0718927
KU055	Kyoto	Germline mutation(-)	NA	0
KU056	Kyoto	Germline mutation(-)	NA	0.0136058
KU057	Kyoto	Germline mutation(-)	NA	0.0185038
KU058	Kyoto	Germline mutation(-)	NA	0.0466331
KU059	Kyoto	Germline mutation(-)	NA	0.192462
KU062	Kyoto	Germline mutation(-)	NA	0.0918267
KU063	Kyoto	Germline mutation(-)	NA	0
KU064	Kyoto	Germline mutation(-)	NA	0.311154
KU065	Kyoto	Germline mutation(-)	NA	0.0214549
KU066	Kyoto	Germline mutation(-)	NA	0.311946
KU067	Kyoto	Germline mutation(-)	NA	0.0124555
KU068	Kyoto	Germline mutation(-)	NA	0.0978409
KU071	Kyoto	Germline mutation(-)	NA	0.450442
KU072	Kyoto	Germline mutation(-)	NA	0.233683
KU073	Kyoto	Germline mutation(-)	NA	0.0106835
KU074	Kyoto	Germline mutation(-)	NA	0.0800163
KU075	Kyoto	Germline mutation(-)	NA	0.0126995
KU076	Kyoto	Germline mutation(-)	NA	0.0536009
KU077	Kyoto	Germline mutation(-)	NA	0.297387
KU079	Kyoto	Germline mutation(-)	NA	0.110019
KU080	Kyoto	Germline mutation(-)	NA	0.148075
KU082	Kyoto	Germline mutation(-)	NA	0.328847
KU081	Kyoto	Germline mutation(-)	NA	0.0673571
KU078	Kyoto	Germline mutation(-)	NA	0.0135628

## Sheet: 3c
Germline mutation	Biallelic inactivation	Number of patients	Number of mutated patients	Frequency
No	NA	30	9	0.3
BRCA1	(-)	3	1	0.333333
BRCA1	(+)	18	17	0.944444
BRCA2	(-)	12	3	0.25
BRCA2	(+)	31	4	0.129032

## Sheet: 3d
sampleID	chrom	start.pos	end.pos	Type
TCGA_C8_A12K	17	422332	81037775	Deletion
KU009	17	1225849	77313669	Deletion
TCGA_AO_A124	17	422332	81037775	UPD
TCGA_BH_A0BL	17	422332	81037775	UPD
TCGA_D8_A147	17	422332	81037775	UPD
TCGA_D8_A1XK	17	422332	81037775	UPD
TCGA_E2_A14N	17	422332	81037775	UPD
TCGA_E9_A22G	17	422332	81037775	UPD
TCGA_EW_A1P4	17	422332	81037775	UPD
KU085	17	1225849	77313669	UPD
TCGA_E2_A14Z	17	4613859	21030189	UPD
TCGA_E2_A14Z	17	34948470	45885706	UPD
TCGA_E2_A14Z	17	45885707	65374203	Gain with LOH
TCGA_E2_A14Z	17	65374204	81037775	UPD
TCGA_A7_A4SE	17	422332	81037775	Gain with LOH
TCGA_AR_A24Q	17	422332	81042819	Gain with LOH
TCGA_D8_A1XQ	17	422332	81037775	Gain with LOH
TCGA_E9_A22E	17	422332	81037775	Gain with LOH
TCGA_E9_A244	17	422332	81037775	Gain with LOH
KU045	17	1225849	77313669	Gain with LOH

## Sheet: 3e
sampleID	chrom	start.pos	end.pos	Type
KU022	13	22731176	52539435	Deletion
TCGA_BH_A1FN	13	32313633	53602916	UPD
TCGA_EW_A1PD	13	19748038	115000492	UPD
