# Supplementary material for: Genetic and clinical landscape of breast cancers with germline BRCA1/2 variants
Source: Commun Biol. 2020 Oct 16;3:578. doi: 10.1038/s42003-020-01301-9 (PMC7567851; doi:10.1038/s42003-020-01301-9)
Supplement: Supplementary file 6 — Supplementary Data 4 [file 42003_2020_1301_MOESM6_ESM.xlsx]

## Sheet: Fig4a-d
Sample	Cohort	Germline mutation	Biallelic inactivation	Age	Phenotype	Size	PAM50
KU083	Kyoto	BRCA2	(-)	43	Luminal	T2	NA
KU084	Kyoto	BRCA2	(+)	50	Luminal	T1	NA
KU085	Kyoto	BRCA1	(+)	43	Luminal	T3	NA
KU087	Kyoto	BRCA2	(+)	28	Luminal	T2	NA
KU088	Kyoto	BRCA2	(-)	67	Luminal	T1	NA
KU089	Kyoto	BRCA2	(+)	34	NA	Tis	NA
KU091	Kyoto	BRCA2	(+)	79	Luminal	T1	NA
KU011	Kyoto	BRCA2	(+)	40	Luminal	T1	NA
KU012	Kyoto	BRCA2	(+)	59	Luminal	T3	NA
KU021	Kyoto	BRCA2	(+)	39	Luminal	T2	NA
KU022	Kyoto	BRCA2	(+)	42	Luminal	T1	NA
KU028	Kyoto	BRCA2	(+)	59	Luminal	T1	NA
KU032	Kyoto	BRCA2	(+)	31	Luminal	T1	NA
KU006	Kyoto	BRCA2	(+)	35	Luminal	T3	NA
KU007	Kyoto	BRCA2	(+)	45	Luminal	T1	NA
KU033	Kyoto	BRCA2	(+)	73	TNBC	T2	NA
KU037	Kyoto	BRCA2	(+)	33	Luminal	T4	NA
KU041	Kyoto	BRCA2	(+)	62	Luminal	T2	NA
KU042	Kyoto	BRCA2	(+)	67	Luminal	T1	NA
KU043	Kyoto	BRCA2	(+)	56	Luminal	T1	NA
KU045	Kyoto	BRCA1	(+)	67	HER2	T2	NA
KU009	Kyoto	BRCA1	(+)	37	TNBC	T2	NA
KU014	Kyoto	BRCA1	(-)	68	TNBC	T1	NA
KU016	Kyoto	BRCA1	(-)	59	TNBC-Luminal	T2	NA
KU019	Kyoto	BRCA2	(-)	62	Luminal	T2	NA
KU003	Kyoto	BRCA2	(-)	86	TNBC	T2	NA
KU005	Kyoto	BRCA2	(-)	45	LumHER2	T3	NA
KU034	Kyoto	BRCA2	(-)	62	Luminal	T1	NA
KU035	Kyoto	BRCA2	(-)	47	Luminal	T1	NA
KU038	Kyoto	BRCA2	(-)	45	Luminal	T1	NA
TCGA_A1_A0SH	TCGA	BRCA1	(+)	39	TNBC	T2	LumA
TCGA_A2_A0T0	TCGA	BRCA2	(+)	59	TNBC	T2	Basal
TCGA_A2_A25E	TCGA	BRCA2	(+)	34	ER +ve	T2	LumB
TCGA_A2_A4S3	TCGA	BRCA2	(-)	59.6219	Luminal	NA	LumB
TCGA_A7_A4SE	TCGA	BRCA1	(+)	55.0137	TNBC	NA	Basal
TCGA_AO_A03V	TCGA	BRCA2	(-)	41	Luminal	T1	LumA
TCGA_AO_A124	TCGA	BRCA1	(+)	38	TNBC	T2	Basal
TCGA_AR_A24L	TCGA	BRCA2	(+)	26	Luminal	T2	LumA
TCGA_AR_A24Q	TCGA	BRCA1	(+)	49	Luminal	T3	Basal
TCGA_AR_A2LN	TCGA	BRCA2	(-)	65.7315	Luminal	NA	LumA
TCGA_BH_A0AZ	TCGA	BRCA2	(+)	47	Luminal	T3	LumA
TCGA_BH_A0BL	TCGA	BRCA1	(+)	35	TNBC	T1	Basal
TCGA_BH_A0BZ	TCGA	BRCA2	(+)	59	Luminal	T3	LumB
TCGA_BH_A18Q	TCGA	BRCA2	(+)	56	HER2	T2	Basal
TCGA_BH_A1FN	TCGA	BRCA2	(+)	34	Luminal	T2	LumB
TCGA_BH_A8FZ	TCGA	BRCA2	(+)	58.474	NA	NA	NA
TCGA_C8_A12K	TCGA	BRCA1	(+)	80	NA	T2	Basal
TCGA_C8_A8HR	TCGA	BRCA2	(+)	49.0986	NA	NA	NA
TCGA_D8_A147	TCGA	BRCA1	(+)	45	TNBC	T2	Basal
TCGA_D8_A1JD	TCGA	BRCA2	(+)	41	Luminal	T2	LumB
TCGA_D8_A1XK	TCGA	BRCA1	(+)	55	TNBC	T2	Basal
TCGA_D8_A1XQ	TCGA	BRCA1	(+)	69	TNBC	T2	Basal
TCGA_E2_A14N	TCGA	BRCA1	(+)	37	TNBC	T2	Basal
TCGA_E2_A14Z	TCGA	BRCA1	(+)	64	Luminal	T1	LumA
TCGA_E2_A15S	TCGA	BRCA2	(+)	34	Luminal	T2	LumB
TCGA_E2_A1IJ	TCGA	BRCA1	(-)	57	Luminal	T1	LumA
TCGA_E9_A1NE	TCGA	BRCA2	(+)	28	Luminal	T2	LumA
TCGA_E9_A22E	TCGA	BRCA1	(+)	56	LumHER2	T2	LumB
TCGA_E9_A22G	TCGA	BRCA1	(+)	47	HER2	T2	Basal
TCGA_E9_A244	TCGA	BRCA1	(+)	54	NA	T2	Basal
TCGA_EW_A1P4	TCGA	BRCA1	(+)	43	TNBC	T2	Basal
TCGA_EW_A1PD	TCGA	BRCA2	(+)	61	LumHER2	T1	LumA
TCGA_HN_A2NL	TCGA	BRCA2	(+)	56.1178	TNBC	NA	Basal
TCGA_LL_A740	TCGA	BRCA2	(-)	61.4137	TNBC	NA	NA
